# Supplementary material for: A revision of the genus Ptochoryctis Meyrick, 1894 (Lepidoptera, Gelechioidea, Xyloryctidae) with the description of 12 new species
Source: Zookeys. 2026 Jul 22;1285:261–328. doi: 10.3897/zookeys.1285.185098 (PMC13421406; doi:10.3897/zookeys.1285.185098)
Supplement: XML Treatment for Ptochoryctis draconella [file zookeys.1285.185098-treatment6.xml]

<!DOCTYPE tp:taxon-treatment
  PUBLIC "-//TaxonX//DTD Taxonomic Treatment Publishing DTD v0 20100105//EN" "tax-treatment-NSO.dtd">
<tp:taxon-treatment xmlns:tp="http://www.plazi.org/taxpub"><tp:treatment-meta><kwd-group><label>Taxon classification</label><kwd>
                  <named-content content-type="kingdom">Animalia</named-content>
                </kwd><kwd>
                  <named-content content-type="order">Lepidoptera</named-content>
                </kwd><kwd>
                  <named-content content-type="family">Autostichidae</named-content>
                </kwd></kwd-group><mixed-citation publication-type="journal"><person-group><name><surname>Sterling</surname><given-names>Mark J.</given-names></name><name><surname>Lees</surname><given-names>David C.</given-names></name></person-group><article-title>A revision of the genus <italic><tp:taxon-name><tp:taxon-name-part taxon-name-part-type="genus" reg="Ptochoryctis">Ptochoryctis</tp:taxon-name-part></tp:taxon-name></italic> Meyrick, 1894 (<tp:taxon-name><tp:taxon-name-part taxon-name-part-type="order" reg="Lepidoptera">Lepidoptera</tp:taxon-name-part></tp:taxon-name>, <tp:taxon-name><tp:taxon-name-part taxon-name-part-type="superfamily" reg="Gelechioidea">Gelechioidea</tp:taxon-name-part></tp:taxon-name>, <tp:taxon-name><tp:taxon-name-part taxon-name-part-type="family" reg="Xyloryctidae">Xyloryctidae</tp:taxon-name-part></tp:taxon-name>) with the description of 12 new species</article-title><source>Zookeys</source><day>22</day><month>07</month><year>2026</year><volume>1285</volume><fpage>261</fpage><lpage>328</lpage><pub-id pub-id-type="doi">10.3897/zookeys.1285.185098</pub-id></mixed-citation></tp:treatment-meta><tp:nomenclature><tp:taxon-name><object-id xmlns:xlink="http://www.w3.org/1999/xlink" content-type="arpha" xlink:type="simple">51F3A098-17E5-5F00-ABA7-8D192EF35EF8</object-id>
                        		<tp:taxon-name-part taxon-name-part-type="genus" reg="Ptochoryctis">Ptochoryctis</tp:taxon-name-part> <tp:taxon-name-part taxon-name-part-type="species" reg="draconella">draconella</tp:taxon-name-part>
                        	
                        		<object-id xmlns:xlink="http://www.w3.org/1999/xlink" content-type="zoobank" xlink:type="simple">https://zoobank.org/BA31539F-1ABA-4ADD-A73B-9C3C34861E97</object-id>
                        	</tp:taxon-name><tp:taxon-status xmlns:xlink="http://www.w3.org/1999/xlink" xlink:type="simple">sp. nov.</tp:taxon-status><xref ref-type="fig" rid="F5">Figs 10</xref><xref ref-type="fig" rid="F7">, 37</xref><xref ref-type="fig" rid="F8">, 50 A, B</xref></tp:nomenclature><tp:treatment-sec sec-type="DNA barcodes"><title>DNA barcodes.</title><p><abbrev xmlns:xlink="http://www.w3.org/1999/xlink" xlink:title="Barcode Index Number" xlink:type="simple">BIN</abbrev>, <ext-link xmlns:xlink="http://www.w3.org/1999/xlink" xlink:href="http://boldsystems.org/index.php/Public_BarcodeCluster?clusteruri=BOLD:AGD1579" ext-link-type="uri" xlink:type="simple">BOLD:AGD1579</ext-link> (Process IDs <ext-link xmlns:xlink="http://www.w3.org/1999/xlink" xlink:href="https://portal.boldsystems.org/result?query=METAT294-24%5Bids%5D" ext-link-type="uri" xlink:type="simple">METAT294-24</ext-link>, <ext-link xmlns:xlink="http://www.w3.org/1999/xlink" xlink:href="https://portal.boldsystems.org/result?query=METAT295-24%5Bids%5D" ext-link-type="uri" xlink:type="simple">METAT295-24</ext-link>).</p></tp:treatment-sec><tp:treatment-sec sec-type="Type material"><title>Type material.</title><p>Thailand. <bold><italic>Holotype</italic></bold> • ♂, NE Thailand: 800 m, Chaiyapumh Dist., Phu Khiao, 2–4.v.1986, Col. M.G. allen leg., fwl 5 mm, specimen no. NHMUK013700425, slide no. NHMUK014332878. <bold><italic>Paratypes</italic></bold> (2♂). • 1♂ same collection data as holotype, specimen no. NHMUK013700424; • 1♂, N. Thailand: 1100 m, km 24 on Mae Rim to Samoeng Road, 1.vi.1989, Col. M.G. Allen leg., specimen no. NHMUK010922983, slide no. NHMUK014332879.</p></tp:treatment-sec><tp:treatment-sec sec-type="Diagnosis"><title>Diagnosis.</title><p>Similar to other <italic>anguillaris</italic> group species but, externally, the postmedial blotch is only narrowly interrupted with white towards the termen (Fig. <xref ref-type="fig" rid="F7">37</xref>), a character shared with <italic><tp:taxon-name><tp:taxon-name-part taxon-name-part-type="genus" reg="Ptochoryctis">P.</tp:taxon-name-part> <tp:taxon-name-part taxon-name-part-type="species" reg="kitchingi">kitchingi</tp:taxon-name-part></tp:taxon-name></italic>, but the postmedial markings are stronger and more pronounced than in <italic><tp:taxon-name><tp:taxon-name-part taxon-name-part-type="genus" reg="Ptochoryctis">P.</tp:taxon-name-part> <tp:taxon-name-part taxon-name-part-type="species" reg="kitchingi">kitchingi</tp:taxon-name-part></tp:taxon-name></italic>. The male genitalia are similar to those of <italic><tp:taxon-name><tp:taxon-name-part taxon-name-part-type="genus" reg="Ptochoryctis">P.</tp:taxon-name-part> <tp:taxon-name-part taxon-name-part-type="species" reg="caputanatis">caputanatis</tp:taxon-name-part></tp:taxon-name></italic> but the valva of <italic><tp:taxon-name><tp:taxon-name-part taxon-name-part-type="genus" reg="Ptochoryctis">P.</tp:taxon-name-part> <tp:taxon-name-part taxon-name-part-type="species" reg="draconella">draconella</tp:taxon-name-part></tp:taxon-name></italic> is narrower distally and the costal margin of the valva is more strongly concave. Additionally, the posterior medial projection of the gnathos points slightly dorsad (Figs <xref ref-type="fig" rid="F8">49A</xref>, <xref ref-type="fig" rid="F8">50A</xref>). In <italic><tp:taxon-name><tp:taxon-name-part taxon-name-part-type="genus" reg="Ptochoryctis">P.</tp:taxon-name-part> <tp:taxon-name-part taxon-name-part-type="species" reg="kitchingi">kitchingi</tp:taxon-name-part></tp:taxon-name></italic> the posterior medial projection of the gnathos is substantially longer and points diagonally ventrad (Fig. <xref ref-type="fig" rid="F8">51A</xref>).</p></tp:treatment-sec><tp:treatment-sec sec-type="Description"><title>Description.</title><p><bold>Male</bold> (Figs <xref ref-type="fig" rid="F5">10</xref>, <xref ref-type="fig" rid="F7">37</xref>). Forewing length 5.0 mm, wingspan 11.0 mm. <bold><italic>Head</italic></bold>: frons with shining white appressed scales, vertex with short tufts of shining white scales laterally from occiput and further tuft of shining white scales on posterior margin of occiput projecting posteriorly. Maxillary palps white. Labial palps small (&lt;2× diameter of eye), closely appressed to eye, small scale tuft on basal segment, second segment much longer than third, upwardly curved, white with some brown scaling towards base, third segment short, straight, thinly covered with white appressed scales. Haustellum with silver scaling on basal portion. Antenna ¾ length of forewing, serrate, scape pale brown, flagellum with broad dark serrations bearing thick white sensillae for 2/3 length, apical part with very small serrations and some sensillae. <bold><italic>Thorax</italic></bold>: shining white, tegulae short, silver white; foreleg dark brown, thin tibial epiphysis, mid legs and hindlegs white. Forewing (Fig. <xref ref-type="fig" rid="F7">37</xref>) moderately broad, elongate, costa almost straight, apex obtusely rounded, termen angled inwards, tornus very obtusely rounded; iridescent silver white, basal half unmarked, medio-dorsal blotch with a broad projection pointed basad along medial fold, narrowly interrupted white at termen with a long mediad projection along termen with two white interruptions; postmedial streak narrow and pale brown towards costa, forming a dark brown lateral streak medially which extends to termen. Cilia silver white with a narrow dark brown internal line at 1/3 and broader variegated terminal band. Hindwing broader than forewing, apex projecting, dorsal margin and termen slightly angled, shining white, unmarked. Ventrally, forewing brown, darker towards costa, hindwing silver.</p><p><bold>Female</bold>. Unknown.</p><p><bold><italic>Pre-genital abdomen</italic></bold>. White. Apodemes and venulae almost straight. Tergal spines posteriorly on T2 to T7, slight sclerotisation posteriorly on T8 and on sternites.</p><p><bold><italic>Male genitalia</italic></bold> (Fig. <xref ref-type="fig" rid="F8">50A, B</xref>). Uncus short, anteriorly broad, strongly tapered towards posterior apex, anterior margin of dorsal surface strongly emarginated. Gnathos with broad, strongly sclerotised lateral arms, medial plate with strongly sclerotised medial posterior projection, slightly pointing dorsally. Tegumen band broad, lateral extensions of tegumen slightly shorter than width of tegumen band. Vinculum broad, U-shaped, base slightly projecting beyond base of valvae. Saccus small and short. Juxta with small basal plate, anellus lobes broad, extending as far as costal margin of valvae. Valva shorter than distance between apex of uncus and base of vinculum, basally broad, tapering distally, costal margin concave, saccular margin uniformly convex, apex rounded, fine setae distally towards ventral margin. Sacculus indistinct with elongate postero-distal membranous extension. Aedeagus short and comparatively broad with small distal projection.</p></tp:treatment-sec><tp:treatment-sec sec-type="Biology and early stages"><title>Biology and early stages.</title><p>Early stages unknown. Adults have been found in May and June at 800 m and 1100 m.</p></tp:treatment-sec><tp:treatment-sec sec-type="Distribution"><title>Distribution.</title><p>Northern Thailand.</p></tp:treatment-sec><tp:treatment-sec sec-type="Etymology"><title>Etymology.</title><p><italic><tp:taxon-name><tp:taxon-name-part taxon-name-part-type="genus" reg="Ptochoryctis">Ptochoryctis</tp:taxon-name-part> <tp:taxon-name-part taxon-name-part-type="species" reg="draconella">draconella</tp:taxon-name-part></tp:taxon-name></italic> – from draco (Lat.), a dragon, and <italic>ella</italic>, a diminutive, a little dragon. The post-medial markings of this species resemble an oriental dragon. The epithet is a noun in apposition.</p></tp:treatment-sec><tp:treatment-sec><!--Section generated to contain objects referenced in tp:taxon-treatment.--><fig id="F5" position="float" orientation="portrait"><object-id xmlns:xlink="http://www.w3.org/1999/xlink" content-type="doi" xlink:type="simple">10.3897/zookeys.1285.185098.figures5-22</object-id><object-id xmlns:xlink="http://www.w3.org/1999/xlink" content-type="arpha" xlink:type="simple">BE82E6D7-2A93-5870-9262-66D9F5DF9314</object-id><label>Figures 5–22.</label><caption><p>Dorsal images of <italic><tp:taxon-name><tp:taxon-name-part taxon-name-part-type="genus" reg="Ptochoryctis">Ptochoryctis</tp:taxon-name-part></tp:taxon-name></italic> spp. <bold>5</bold>. <italic><tp:taxon-name><tp:taxon-name-part taxon-name-part-type="genus" reg="Ptochoryctis">Ptochoryctis</tp:taxon-name-part> <tp:taxon-name-part taxon-name-part-type="species" reg="eremopa">eremopa</tp:taxon-name-part></tp:taxon-name></italic> Meyrick, 1894, holotype • ♂; <bold>6</bold>. <italic><tp:taxon-name><tp:taxon-name-part taxon-name-part-type="genus" reg="Ptochoryctis">P.</tp:taxon-name-part> <tp:taxon-name-part taxon-name-part-type="species" reg="eremopa">eremopa</tp:taxon-name-part></tp:taxon-name></italic> Meyrick, 1894 • ♂; <bold>7</bold>. <italic><tp:taxon-name><tp:taxon-name-part taxon-name-part-type="genus" reg="Ptochoryctis">P.</tp:taxon-name-part> <tp:taxon-name-part taxon-name-part-type="species" reg="persicotincta">persicotincta</tp:taxon-name-part></tp:taxon-name></italic> sp. nov., holotype • ♂; <bold>8</bold>. <italic><tp:taxon-name><tp:taxon-name-part taxon-name-part-type="genus" reg="Ptochoryctis">P.</tp:taxon-name-part> <tp:taxon-name-part taxon-name-part-type="species" reg="anguillaris">anguillaris</tp:taxon-name-part></tp:taxon-name></italic> Meyrick, 1914, paralectotype ♀; <bold>9</bold>. <italic><tp:taxon-name><tp:taxon-name-part taxon-name-part-type="genus" reg="Ptochoryctis">P.</tp:taxon-name-part> <tp:taxon-name-part taxon-name-part-type="species" reg="caputanatis">caputanatis</tp:taxon-name-part></tp:taxon-name></italic> sp. nov., holotype • ♂; <bold>10</bold>. <italic><tp:taxon-name><tp:taxon-name-part taxon-name-part-type="genus" reg="Ptochoryctis">P.</tp:taxon-name-part> <tp:taxon-name-part taxon-name-part-type="species" reg="draconella">draconella</tp:taxon-name-part></tp:taxon-name></italic> sp. nov., holotype • ♂; <bold>11</bold>. <italic><tp:taxon-name><tp:taxon-name-part taxon-name-part-type="genus" reg="Ptochoryctis">P.</tp:taxon-name-part> <tp:taxon-name-part taxon-name-part-type="species" reg="kitchingi">kitchingi</tp:taxon-name-part></tp:taxon-name></italic> sp. nov., holotype • ♂; <bold>12</bold>. <italic><tp:taxon-name><tp:taxon-name-part taxon-name-part-type="genus" reg="Ptochoryctis">P.</tp:taxon-name-part> <tp:taxon-name-part taxon-name-part-type="species" reg="minimella">minimella</tp:taxon-name-part></tp:taxon-name></italic> sp. nov. holotype • ♂; <bold>13</bold>. <italic><tp:taxon-name><tp:taxon-name-part taxon-name-part-type="genus" reg="Ptochoryctis">P.</tp:taxon-name-part> <tp:taxon-name-part taxon-name-part-type="species" reg="robinsoni">robinsoni</tp:taxon-name-part></tp:taxon-name></italic> sp. nov. holotype • ♂; <bold>14</bold>. <italic><tp:taxon-name><tp:taxon-name-part taxon-name-part-type="genus" reg="Ptochoryctis">P.</tp:taxon-name-part> <tp:taxon-name-part taxon-name-part-type="species" reg="sundarbanica">sundarbanica</tp:taxon-name-part></tp:taxon-name></italic> Sterling &amp; Singh, 2025 holotype • ♂; <bold>15</bold>. <italic><tp:taxon-name><tp:taxon-name-part taxon-name-part-type="genus" reg="Ptochoryctis">P.</tp:taxon-name-part> <tp:taxon-name-part taxon-name-part-type="species" reg="chalazopa">chalazopa</tp:taxon-name-part></tp:taxon-name></italic> Meyrick, 1920 holotype ♀; <bold>16</bold>. <italic><tp:taxon-name><tp:taxon-name-part taxon-name-part-type="genus" reg="Ptochoryctis">P.</tp:taxon-name-part> <tp:taxon-name-part taxon-name-part-type="species" reg="chalazopa">chalazopa</tp:taxon-name-part></tp:taxon-name></italic> Meyrick, 1920 • ♂; <bold>17</bold>. <italic><tp:taxon-name><tp:taxon-name-part taxon-name-part-type="genus" reg="Ptochoryctis">P.</tp:taxon-name-part> <tp:taxon-name-part taxon-name-part-type="species" reg="marmorella">marmorella</tp:taxon-name-part></tp:taxon-name></italic> sp. nov. holotype • ♂; <bold>18</bold>. <italic><tp:taxon-name><tp:taxon-name-part taxon-name-part-type="genus" reg="Ptochoryctis">P.</tp:taxon-name-part> <tp:taxon-name-part taxon-name-part-type="species" reg="corticivora">corticivora</tp:taxon-name-part></tp:taxon-name></italic> (Meyrick, 1934) holotype • ♂; <bold>19</bold>. <italic><tp:taxon-name><tp:taxon-name-part taxon-name-part-type="genus" reg="Ptochoryctis">P.</tp:taxon-name-part> <tp:taxon-name-part taxon-name-part-type="species" reg="corticivora">corticivora</tp:taxon-name-part></tp:taxon-name></italic> (Meyrick, 1934) • ♂; <bold>20</bold>. <italic><tp:taxon-name><tp:taxon-name-part taxon-name-part-type="genus" reg="Ptochoryctis">P.</tp:taxon-name-part> <tp:taxon-name-part taxon-name-part-type="species" reg="blanchella">blanchella</tp:taxon-name-part></tp:taxon-name></italic> sp. nov. paratype • ♂; <bold>21</bold>. <italic><tp:taxon-name><tp:taxon-name-part taxon-name-part-type="genus" reg="Ptochoryctis">P.</tp:taxon-name-part> <tp:taxon-name-part taxon-name-part-type="species" reg="fuscilinea">fuscilinea</tp:taxon-name-part></tp:taxon-name></italic> sp. nov. holotype • ♂; <bold>22</bold>. <italic><tp:taxon-name><tp:taxon-name-part taxon-name-part-type="genus" reg="Ptochoryctis">P.</tp:taxon-name-part> <tp:taxon-name-part taxon-name-part-type="species" reg="acrosticta">acrosticta</tp:taxon-name-part></tp:taxon-name></italic> Meyrick, 1906 lectotype • ♂. Scale bar: 5 mm.</p></caption><graphic xmlns:xlink="http://www.w3.org/1999/xlink" xlink:href="zookeys-1285-261_article-185098__-g005.jpg" id="oo_1723037.jpg" position="float" orientation="portrait" xlink:type="simple"><uri content-type="original_file" xlink:type="simple">https://binary.pensoft.net/fig/1723037</uri></graphic></fig><fig id="F7" position="float" orientation="portrait"><object-id xmlns:xlink="http://www.w3.org/1999/xlink" content-type="doi" xlink:type="simple">10.3897/zookeys.1285.185098.figures35-43</object-id><object-id xmlns:xlink="http://www.w3.org/1999/xlink" content-type="arpha" xlink:type="simple">A083811E-0C4E-5DE1-AC32-CC1609BE0B45</object-id><label>Figures 35–43.</label><caption><p><italic><tp:taxon-name><tp:taxon-name-part taxon-name-part-type="genus" reg="Ptochoryctis">Ptochoryctis</tp:taxon-name-part></tp:taxon-name></italic> spp. <italic>anguillaris</italic> group forewings, <italic><tp:taxon-name><tp:taxon-name-part taxon-name-part-type="genus" reg="Ptochoryctis">Ptochoryctis</tp:taxon-name-part></tp:taxon-name></italic> pre-genital abdomen and wing preparation. <bold>35</bold>. <italic><tp:taxon-name><tp:taxon-name-part taxon-name-part-type="genus" reg="Ptochoryctis">P.</tp:taxon-name-part> <tp:taxon-name-part taxon-name-part-type="species" reg="anguillaris">anguillaris</tp:taxon-name-part></tp:taxon-name></italic> Meyrick, 1914, lectotype • ♂; <bold>36</bold>. <italic><tp:taxon-name><tp:taxon-name-part taxon-name-part-type="genus" reg="Ptochoryctis">P.</tp:taxon-name-part> <tp:taxon-name-part taxon-name-part-type="species" reg="caputanatis">caputanatis</tp:taxon-name-part></tp:taxon-name></italic> sp. nov., holotype • ♂; <bold>37</bold>. <italic><tp:taxon-name><tp:taxon-name-part taxon-name-part-type="genus" reg="Ptochoryctis">P.</tp:taxon-name-part> <tp:taxon-name-part taxon-name-part-type="species" reg="draconella">draconella</tp:taxon-name-part></tp:taxon-name></italic> sp. nov., holotype • ♂; <bold>38</bold>. <italic><tp:taxon-name><tp:taxon-name-part taxon-name-part-type="genus" reg="Ptochoryctis">P.</tp:taxon-name-part> <tp:taxon-name-part taxon-name-part-type="species" reg="kitchingi">kitchingi</tp:taxon-name-part></tp:taxon-name></italic> sp. nov., holotype • ♂; <bold>39</bold>. <italic><tp:taxon-name><tp:taxon-name-part taxon-name-part-type="genus" reg="Ptochoryctis">P.</tp:taxon-name-part> <tp:taxon-name-part taxon-name-part-type="species" reg="minimella">minimella</tp:taxon-name-part></tp:taxon-name></italic> sp. nov., holotype • ♂; <bold>40</bold>. <italic><tp:taxon-name><tp:taxon-name-part taxon-name-part-type="genus" reg="Ptochoryctis">P.</tp:taxon-name-part> <tp:taxon-name-part taxon-name-part-type="species" reg="robinsoni">robinsoni</tp:taxon-name-part></tp:taxon-name></italic> sp. nov., holotype • ♂; <bold>41</bold>. <italic><tp:taxon-name><tp:taxon-name-part taxon-name-part-type="genus" reg="Ptochoryctis">P.</tp:taxon-name-part> <tp:taxon-name-part taxon-name-part-type="species" reg="sundarbanica">sundarbanica</tp:taxon-name-part></tp:taxon-name></italic> Sterling &amp; Singh, 2025, holotype • ♂; <bold>42</bold>. <italic><tp:taxon-name><tp:taxon-name-part taxon-name-part-type="genus" reg="Ptochoryctis">P.</tp:taxon-name-part> <tp:taxon-name-part taxon-name-part-type="species" reg="eremopa">eremopa</tp:taxon-name-part></tp:taxon-name></italic> Meyrick, 1894, slide no. NHMUK014332874; <bold>43</bold>. <italic><tp:taxon-name><tp:taxon-name-part taxon-name-part-type="genus" reg="Ptochoryctis">P.</tp:taxon-name-part> <tp:taxon-name-part taxon-name-part-type="species" reg="eremopa">eremopa</tp:taxon-name-part></tp:taxon-name></italic> Meyrick, 1894, holotype • ♂ slide no. JFGC7683.</p></caption><graphic xmlns:xlink="http://www.w3.org/1999/xlink" xlink:href="zookeys-1285-261_article-185098__-g007.jpg" id="oo_1723039.jpg" position="float" orientation="portrait" xlink:type="simple"><uri content-type="original_file" xlink:type="simple">https://binary.pensoft.net/fig/1723039</uri></graphic></fig><fig id="F8" position="float" orientation="portrait"><object-id xmlns:xlink="http://www.w3.org/1999/xlink" content-type="doi" xlink:type="simple">10.3897/zookeys.1285.185098.figures44-54</object-id><object-id xmlns:xlink="http://www.w3.org/1999/xlink" content-type="arpha" xlink:type="simple">1F07AF4B-A6D2-53FE-96F5-6FDDAC28A5B6</object-id><label>Figures 44–54.</label><caption><p>Male genitalia of <italic><tp:taxon-name><tp:taxon-name-part taxon-name-part-type="genus" reg="Ptochoryctis">Ptochoryctis</tp:taxon-name-part></tp:taxon-name></italic> spp. <bold>44</bold>. <italic><tp:taxon-name><tp:taxon-name-part taxon-name-part-type="genus" reg="Ptochoryctis">Ptochoryctis</tp:taxon-name-part> <tp:taxon-name-part taxon-name-part-type="species" reg="eremopa">eremopa</tp:taxon-name-part></tp:taxon-name></italic> Meyrick, 1894, holotype, slide no. JFGC7683; <bold>45</bold>. <italic><tp:taxon-name><tp:taxon-name-part taxon-name-part-type="genus" reg="Ptochoryctis">P.</tp:taxon-name-part> <tp:taxon-name-part taxon-name-part-type="species" reg="eremopa">eremopa</tp:taxon-name-part></tp:taxon-name></italic> Meyrick, 1894, uncus and gnathos flattened ventrally, slide no. NHMUK014332875; <bold>46</bold>. <italic><tp:taxon-name><tp:taxon-name-part taxon-name-part-type="genus" reg="Ptochoryctis">P.</tp:taxon-name-part> <tp:taxon-name-part taxon-name-part-type="species" reg="eremopa">eremopa</tp:taxon-name-part></tp:taxon-name></italic> Meyrick, 1894, slide no. NHMUK014332874; <bold>47</bold>. <italic><tp:taxon-name><tp:taxon-name-part taxon-name-part-type="genus" reg="Ptochoryctis">P.</tp:taxon-name-part> <tp:taxon-name-part taxon-name-part-type="species" reg="persicotincta">persicotincta</tp:taxon-name-part></tp:taxon-name></italic> sp. nov., holotype, slide no. NHMUK010316869; <bold>48</bold>. <italic><tp:taxon-name><tp:taxon-name-part taxon-name-part-type="genus" reg="Ptochoryctis">P.</tp:taxon-name-part> <tp:taxon-name-part taxon-name-part-type="species" reg="anguillaris">anguillaris</tp:taxon-name-part></tp:taxon-name></italic> Meyrick, 1914, lectotype, slide no. JFGC 7697; <bold>49</bold>.  <italic><tp:taxon-name><tp:taxon-name-part taxon-name-part-type="genus" reg="Ptochoryctis">P.</tp:taxon-name-part> <tp:taxon-name-part taxon-name-part-type="species" reg="caputanatis">caputanatis</tp:taxon-name-part></tp:taxon-name></italic> sp. nov. <bold>A</bold>, <bold>C</bold> holotype, slide no. NHMUK010316363, <bold>B</bold> paratype slide no. NHMUK010316453; <bold>50</bold>. <italic><tp:taxon-name><tp:taxon-name-part taxon-name-part-type="genus" reg="Ptochoryctis">P.</tp:taxon-name-part> <tp:taxon-name-part taxon-name-part-type="species" reg="draconella">draconella</tp:taxon-name-part></tp:taxon-name></italic> sp. nov., holotype, slide no. NHMUK014332878; <bold>51</bold>. <italic><tp:taxon-name><tp:taxon-name-part taxon-name-part-type="genus" reg="Ptochoryctis">P.</tp:taxon-name-part> <tp:taxon-name-part taxon-name-part-type="species" reg="kitchingi">kitchingi</tp:taxon-name-part></tp:taxon-name></italic> sp. nov., holotype, slide no. NHMUK014332880; <bold>52</bold>. <italic><tp:taxon-name><tp:taxon-name-part taxon-name-part-type="genus" reg="Ptochoryctis">P.</tp:taxon-name-part> <tp:taxon-name-part taxon-name-part-type="species" reg="minimella">minimella</tp:taxon-name-part></tp:taxon-name></italic> sp. nov., holotype, slide no. NHMUK014332882; <bold>53</bold>. <italic><tp:taxon-name><tp:taxon-name-part taxon-name-part-type="genus" reg="Ptochoryctis">P.</tp:taxon-name-part> <tp:taxon-name-part taxon-name-part-type="species" reg="robinsoni">robinsoni</tp:taxon-name-part></tp:taxon-name></italic> sp. nov., holotype, slide no. NHMUK010316364; <bold>54</bold>. <italic><tp:taxon-name><tp:taxon-name-part taxon-name-part-type="genus" reg="Ptochoryctis">P.</tp:taxon-name-part> <tp:taxon-name-part taxon-name-part-type="species" reg="sundarbanica">sundarbanica</tp:taxon-name-part></tp:taxon-name></italic> Sterling &amp; Singh, 2025, holotype, slide no. (<abbrev xmlns:xlink="http://www.w3.org/1999/xlink" xlink:title="National Zoological Collection of the Zoological Survey of India" xlink:type="simple">NZCZSI</abbrev>, H10/Gen/237). Scale bar: 0.4 mm.</p></caption><graphic xmlns:xlink="http://www.w3.org/1999/xlink" xlink:href="zookeys-1285-261_article-185098__-g008.jpg" id="oo_1723040.jpg" position="float" orientation="portrait" xlink:type="simple"><uri content-type="original_file" xlink:type="simple">https://binary.pensoft.net/fig/1723040</uri></graphic></fig></tp:treatment-sec></tp:taxon-treatment>
