# Supplementary material for: A revision of the genus Ptochoryctis Meyrick, 1894 (Lepidoptera, Gelechioidea, Xyloryctidae) with the description of 12 new species
Source: Zookeys. 2026 Jul 22;1285:261–328. doi: 10.3897/zookeys.1285.185098 (PMC13421406; doi:10.3897/zookeys.1285.185098)
Supplement: XML Treatment for Ptochoryctis kitchingi [file zookeys.1285.185098-treatment7.xml]

<!DOCTYPE tp:taxon-treatment
  PUBLIC "-//TaxonX//DTD Taxonomic Treatment Publishing DTD v0 20100105//EN" "tax-treatment-NSO.dtd">
<tp:taxon-treatment xmlns:tp="http://www.plazi.org/taxpub"><tp:treatment-meta><kwd-group><label>Taxon classification</label><kwd>
                  <named-content content-type="kingdom">Animalia</named-content>
                </kwd><kwd>
                  <named-content content-type="order">Lepidoptera</named-content>
                </kwd><kwd>
                  <named-content content-type="family">Autostichidae</named-content>
                </kwd></kwd-group><mixed-citation publication-type="journal"><person-group><name><surname>Sterling</surname><given-names>Mark J.</given-names></name><name><surname>Lees</surname><given-names>David C.</given-names></name></person-group><article-title>A revision of the genus <italic><tp:taxon-name><tp:taxon-name-part taxon-name-part-type="genus" reg="Ptochoryctis">Ptochoryctis</tp:taxon-name-part></tp:taxon-name></italic> Meyrick, 1894 (<tp:taxon-name><tp:taxon-name-part taxon-name-part-type="order" reg="Lepidoptera">Lepidoptera</tp:taxon-name-part></tp:taxon-name>, <tp:taxon-name><tp:taxon-name-part taxon-name-part-type="superfamily" reg="Gelechioidea">Gelechioidea</tp:taxon-name-part></tp:taxon-name>, <tp:taxon-name><tp:taxon-name-part taxon-name-part-type="family" reg="Xyloryctidae">Xyloryctidae</tp:taxon-name-part></tp:taxon-name>) with the description of 12 new species</article-title><source>Zookeys</source><day>22</day><month>07</month><year>2026</year><volume>1285</volume><fpage>261</fpage><lpage>328</lpage><pub-id pub-id-type="doi">10.3897/zookeys.1285.185098</pub-id></mixed-citation></tp:treatment-meta><tp:nomenclature><tp:taxon-name><object-id xmlns:xlink="http://www.w3.org/1999/xlink" content-type="arpha" xlink:type="simple">FF87BA7D-89F8-570E-BCCA-8312CCE4E7FB</object-id>
                        		<tp:taxon-name-part taxon-name-part-type="genus" reg="Ptochoryctis">Ptochoryctis</tp:taxon-name-part> <tp:taxon-name-part taxon-name-part-type="species" reg="kitchingi">kitchingi</tp:taxon-name-part>
                        	
                        		<object-id xmlns:xlink="http://www.w3.org/1999/xlink" content-type="zoobank" xlink:type="simple">https://zoobank.org/F150FD09-6CB0-47BC-880F-FCC755A79EBA</object-id>
                        	</tp:taxon-name><tp:taxon-status xmlns:xlink="http://www.w3.org/1999/xlink" xlink:type="simple">sp. nov.</tp:taxon-status><xref ref-type="fig" rid="F5">Figs 11</xref><xref ref-type="fig" rid="F7">, 38</xref><xref ref-type="fig" rid="F8">, 51 A, B</xref></tp:nomenclature><tp:treatment-sec sec-type="DNA barcode"><title>DNA barcode.</title><p>The sequence fragment obtained (Process ID <ext-link xmlns:xlink="http://www.w3.org/1999/xlink" xlink:href="https://portal.boldsystems.org/result?query=METAT296-24%5Bids%5D" ext-link-type="uri" xlink:type="simple">METAT296-24</ext-link>) was too short (301 bp) to qualify for a <abbrev xmlns:xlink="http://www.w3.org/1999/xlink" xlink:title="Barcode Index Number" xlink:type="simple">BIN</abbrev>.</p></tp:treatment-sec><tp:treatment-sec sec-type="Type material"><title>Type material.</title><p>Thailand: <bold><italic>Holotype</italic></bold> • ♂, N. Thailand: 600 m, Phayao Province, km 12.5 Wang Neua to Phayao Road, 22.vii.1990, I.J. Kitching and A.M. Cotton leg., fwl 5 mm, specimen no. NHMUK013700426, slide no. NHMUK014332880, Process ID METAT 296-24.</p></tp:treatment-sec><tp:treatment-sec sec-type="Diagnosis"><title>Diagnosis.</title><p>Externally this species has the smallest and least strong postmedial markings of any member of the <italic><tp:taxon-name><tp:taxon-name-part taxon-name-part-type="genus" reg="Ptochoryctis">P.</tp:taxon-name-part> <tp:taxon-name-part taxon-name-part-type="species" reg="anguillaris">anguillaris</tp:taxon-name-part></tp:taxon-name></italic> group. In the male genitalia the gnathos has a very long medial projection which extends postero-ventrally at a steep angle (Figs <xref ref-type="fig" rid="F7">38</xref>, <xref ref-type="fig" rid="F8">51A</xref>).</p></tp:treatment-sec><tp:treatment-sec sec-type="Description"><title>Description.</title><p><bold>Male</bold> (Figs <xref ref-type="fig" rid="F5">11</xref>, <xref ref-type="fig" rid="F7">38</xref>). Forewing length 5.0 mm, wingspan 10.0 mm. <bold><italic>Head</italic></bold>: Frons worn, vertex with iridescent white scales, occiput with tufts of iridescent white scales laterally, projecting inwards, a collar of broad white scales projecting posteriorly from anterior margin of prothorax. Pilifers with tufts of small bristles, maxillary palps not visible. Labial palps short (&lt;2× length of diameter of eye), closely appressed to eye, basal segment with small tuft of ochreous scales, second and third segments of equal length, with iridescent white scales, second segment strongly recurved, third segment straight. Haustellum with silver scales on basal portion. Antenna ¾ length of forewing, shortly bipectinate, scape pale brown with brassy reflections, flagellum dark brown with short pectinations bearing thick white sensillae for ¾ length. <bold><italic>Thorax</italic></bold>: with appressed iridescent silver white scales, tegulae short, iridescent silver white. Foreleg with femur and tibia pale brown, short broad tibial epiphysis, tarsus pale brown, distally tipped dark brown, mid legs and hind legs silver white. Forewing elongate, costa almost straight, apex obtusely rounded, termen sharply angled inwards, tornus very obtusely rounded; iridescent silver white, basal half unmarked, medio-dorsal blotch with a rounded projection basad along dorsum, slightly interrupted white along termen, a small, independent, dark spot at termen, postmedial streak very faint at costa with a broad oblique streak beneath which extends to termen. Hindwing strongly projecting at apex, silver white, unmarked. Ventrally, forewings pale brown, darker brown in costal region towards base, hindwings silver white.</p><p><bold>Female</bold>. Unknown</p><p><bold><italic>Pre-genital abdomen</italic></bold>. Silver white. Apodemes curved anteriorly, venulae straight. Tergal spines posteriorly on T2–T7. T8 unsclerotised. Sternites weakly sclerotised.</p><p><bold><italic>Male genitalia</italic></bold> (Fig. <xref ref-type="fig" rid="F8">51A, B</xref>) (laterally mounted). Uncus short, broad at base, tapering to a sclerotised point at posterior apex. Gnathos with small, weakly sclerotised lateral arms and a very long, strongly sclerotised, medial projection which extends postero-ventrally at an angle of &gt; 45°. Tegumen band broad, lateral extensions of tegumen shorter than width of tegumen band. Vinculum broad, U-shaped, not projecting beyond base of valvae. Saccus small and short. Juxta with indistinct basal plate, anellus lobes broad, same length as valva. Valva shorter than distance between apex of uncus and base of tegumen, broad throughout, costal margin slightly concave, ventral margin straight, apex rounded, a patch of fine sparse setae on ventral surface towards apex. Sacculus indistinct with elongate postero-distal thickened membranous extension. Aedeagus slightly curved, tapering posteriorly to a broad point.</p></tp:treatment-sec><tp:treatment-sec sec-type="Biology and early stages"><title>Biology and early stages.</title><p>Early stages unknown. The adult was found in July at 600 m.</p></tp:treatment-sec><tp:treatment-sec sec-type="Distribution"><title>Distribution.</title><p>Northern Thailand.</p></tp:treatment-sec><tp:treatment-sec sec-type="Etymology"><title>Etymology.</title><p>This species is named in honour of Dr. Ian Kitching, who is best known for his worldwide expertise in <tp:taxon-name><tp:taxon-name-part taxon-name-part-type="family" reg="Sphingidae">Sphingidae</tp:taxon-name-part></tp:taxon-name>, but who collected a substantial number of species of white Asian xyloryctids in Thailand in the 1980’s and 1990’s, many of which remain undescribed. The epithet is a noun in the genitive case.</p></tp:treatment-sec><tp:treatment-sec><!--Section generated to contain objects referenced in tp:taxon-treatment.--><fig id="F5" position="float" orientation="portrait"><object-id xmlns:xlink="http://www.w3.org/1999/xlink" content-type="doi" xlink:type="simple">10.3897/zookeys.1285.185098.figures5-22</object-id><object-id xmlns:xlink="http://www.w3.org/1999/xlink" content-type="arpha" xlink:type="simple">BE82E6D7-2A93-5870-9262-66D9F5DF9314</object-id><label>Figures 5–22.</label><caption><p>Dorsal images of <italic><tp:taxon-name><tp:taxon-name-part taxon-name-part-type="genus" reg="Ptochoryctis">Ptochoryctis</tp:taxon-name-part></tp:taxon-name></italic> spp. <bold>5</bold>. <italic><tp:taxon-name><tp:taxon-name-part taxon-name-part-type="genus" reg="Ptochoryctis">Ptochoryctis</tp:taxon-name-part> <tp:taxon-name-part taxon-name-part-type="species" reg="eremopa">eremopa</tp:taxon-name-part></tp:taxon-name></italic> Meyrick, 1894, holotype • ♂; <bold>6</bold>. <italic><tp:taxon-name><tp:taxon-name-part taxon-name-part-type="genus" reg="Ptochoryctis">P.</tp:taxon-name-part> <tp:taxon-name-part taxon-name-part-type="species" reg="eremopa">eremopa</tp:taxon-name-part></tp:taxon-name></italic> Meyrick, 1894 • ♂; <bold>7</bold>. <italic><tp:taxon-name><tp:taxon-name-part taxon-name-part-type="genus" reg="Ptochoryctis">P.</tp:taxon-name-part> <tp:taxon-name-part taxon-name-part-type="species" reg="persicotincta">persicotincta</tp:taxon-name-part></tp:taxon-name></italic> sp. nov., holotype • ♂; <bold>8</bold>. <italic><tp:taxon-name><tp:taxon-name-part taxon-name-part-type="genus" reg="Ptochoryctis">P.</tp:taxon-name-part> <tp:taxon-name-part taxon-name-part-type="species" reg="anguillaris">anguillaris</tp:taxon-name-part></tp:taxon-name></italic> Meyrick, 1914, paralectotype ♀; <bold>9</bold>. <italic><tp:taxon-name><tp:taxon-name-part taxon-name-part-type="genus" reg="Ptochoryctis">P.</tp:taxon-name-part> <tp:taxon-name-part taxon-name-part-type="species" reg="caputanatis">caputanatis</tp:taxon-name-part></tp:taxon-name></italic> sp. nov., holotype • ♂; <bold>10</bold>. <italic><tp:taxon-name><tp:taxon-name-part taxon-name-part-type="genus" reg="Ptochoryctis">P.</tp:taxon-name-part> <tp:taxon-name-part taxon-name-part-type="species" reg="draconella">draconella</tp:taxon-name-part></tp:taxon-name></italic> sp. nov., holotype • ♂; <bold>11</bold>. <italic><tp:taxon-name><tp:taxon-name-part taxon-name-part-type="genus" reg="Ptochoryctis">P.</tp:taxon-name-part> <tp:taxon-name-part taxon-name-part-type="species" reg="kitchingi">kitchingi</tp:taxon-name-part></tp:taxon-name></italic> sp. nov., holotype • ♂; <bold>12</bold>. <italic><tp:taxon-name><tp:taxon-name-part taxon-name-part-type="genus" reg="Ptochoryctis">P.</tp:taxon-name-part> <tp:taxon-name-part taxon-name-part-type="species" reg="minimella">minimella</tp:taxon-name-part></tp:taxon-name></italic> sp. nov. holotype • ♂; <bold>13</bold>. <italic><tp:taxon-name><tp:taxon-name-part taxon-name-part-type="genus" reg="Ptochoryctis">P.</tp:taxon-name-part> <tp:taxon-name-part taxon-name-part-type="species" reg="robinsoni">robinsoni</tp:taxon-name-part></tp:taxon-name></italic> sp. nov. holotype • ♂; <bold>14</bold>. <italic><tp:taxon-name><tp:taxon-name-part taxon-name-part-type="genus" reg="Ptochoryctis">P.</tp:taxon-name-part> <tp:taxon-name-part taxon-name-part-type="species" reg="sundarbanica">sundarbanica</tp:taxon-name-part></tp:taxon-name></italic> Sterling &amp; Singh, 2025 holotype • ♂; <bold>15</bold>. <italic><tp:taxon-name><tp:taxon-name-part taxon-name-part-type="genus" reg="Ptochoryctis">P.</tp:taxon-name-part> <tp:taxon-name-part taxon-name-part-type="species" reg="chalazopa">chalazopa</tp:taxon-name-part></tp:taxon-name></italic> Meyrick, 1920 holotype ♀; <bold>16</bold>. <italic><tp:taxon-name><tp:taxon-name-part taxon-name-part-type="genus" reg="Ptochoryctis">P.</tp:taxon-name-part> <tp:taxon-name-part taxon-name-part-type="species" reg="chalazopa">chalazopa</tp:taxon-name-part></tp:taxon-name></italic> Meyrick, 1920 • ♂; <bold>17</bold>. <italic><tp:taxon-name><tp:taxon-name-part taxon-name-part-type="genus" reg="Ptochoryctis">P.</tp:taxon-name-part> <tp:taxon-name-part taxon-name-part-type="species" reg="marmorella">marmorella</tp:taxon-name-part></tp:taxon-name></italic> sp. nov. holotype • ♂; <bold>18</bold>. <italic><tp:taxon-name><tp:taxon-name-part taxon-name-part-type="genus" reg="Ptochoryctis">P.</tp:taxon-name-part> <tp:taxon-name-part taxon-name-part-type="species" reg="corticivora">corticivora</tp:taxon-name-part></tp:taxon-name></italic> (Meyrick, 1934) holotype • ♂; <bold>19</bold>. <italic><tp:taxon-name><tp:taxon-name-part taxon-name-part-type="genus" reg="Ptochoryctis">P.</tp:taxon-name-part> <tp:taxon-name-part taxon-name-part-type="species" reg="corticivora">corticivora</tp:taxon-name-part></tp:taxon-name></italic> (Meyrick, 1934) • ♂; <bold>20</bold>. <italic><tp:taxon-name><tp:taxon-name-part taxon-name-part-type="genus" reg="Ptochoryctis">P.</tp:taxon-name-part> <tp:taxon-name-part taxon-name-part-type="species" reg="blanchella">blanchella</tp:taxon-name-part></tp:taxon-name></italic> sp. nov. paratype • ♂; <bold>21</bold>. <italic><tp:taxon-name><tp:taxon-name-part taxon-name-part-type="genus" reg="Ptochoryctis">P.</tp:taxon-name-part> <tp:taxon-name-part taxon-name-part-type="species" reg="fuscilinea">fuscilinea</tp:taxon-name-part></tp:taxon-name></italic> sp. nov. holotype • ♂; <bold>22</bold>. <italic><tp:taxon-name><tp:taxon-name-part taxon-name-part-type="genus" reg="Ptochoryctis">P.</tp:taxon-name-part> <tp:taxon-name-part taxon-name-part-type="species" reg="acrosticta">acrosticta</tp:taxon-name-part></tp:taxon-name></italic> Meyrick, 1906 lectotype • ♂. Scale bar: 5 mm.</p></caption><graphic xmlns:xlink="http://www.w3.org/1999/xlink" xlink:href="zookeys-1285-261_article-185098__-g005.jpg" id="oo_1723037.jpg" position="float" orientation="portrait" xlink:type="simple"><uri content-type="original_file" xlink:type="simple">https://binary.pensoft.net/fig/1723037</uri></graphic></fig><fig id="F7" position="float" orientation="portrait"><object-id xmlns:xlink="http://www.w3.org/1999/xlink" content-type="doi" xlink:type="simple">10.3897/zookeys.1285.185098.figures35-43</object-id><object-id xmlns:xlink="http://www.w3.org/1999/xlink" content-type="arpha" xlink:type="simple">A083811E-0C4E-5DE1-AC32-CC1609BE0B45</object-id><label>Figures 35–43.</label><caption><p><italic><tp:taxon-name><tp:taxon-name-part taxon-name-part-type="genus" reg="Ptochoryctis">Ptochoryctis</tp:taxon-name-part></tp:taxon-name></italic> spp. <italic>anguillaris</italic> group forewings, <italic><tp:taxon-name><tp:taxon-name-part taxon-name-part-type="genus" reg="Ptochoryctis">Ptochoryctis</tp:taxon-name-part></tp:taxon-name></italic> pre-genital abdomen and wing preparation. <bold>35</bold>. <italic><tp:taxon-name><tp:taxon-name-part taxon-name-part-type="genus" reg="Ptochoryctis">P.</tp:taxon-name-part> <tp:taxon-name-part taxon-name-part-type="species" reg="anguillaris">anguillaris</tp:taxon-name-part></tp:taxon-name></italic> Meyrick, 1914, lectotype • ♂; <bold>36</bold>. <italic><tp:taxon-name><tp:taxon-name-part taxon-name-part-type="genus" reg="Ptochoryctis">P.</tp:taxon-name-part> <tp:taxon-name-part taxon-name-part-type="species" reg="caputanatis">caputanatis</tp:taxon-name-part></tp:taxon-name></italic> sp. nov., holotype • ♂; <bold>37</bold>. <italic><tp:taxon-name><tp:taxon-name-part taxon-name-part-type="genus" reg="Ptochoryctis">P.</tp:taxon-name-part> <tp:taxon-name-part taxon-name-part-type="species" reg="draconella">draconella</tp:taxon-name-part></tp:taxon-name></italic> sp. nov., holotype • ♂; <bold>38</bold>. <italic><tp:taxon-name><tp:taxon-name-part taxon-name-part-type="genus" reg="Ptochoryctis">P.</tp:taxon-name-part> <tp:taxon-name-part taxon-name-part-type="species" reg="kitchingi">kitchingi</tp:taxon-name-part></tp:taxon-name></italic> sp. nov., holotype • ♂; <bold>39</bold>. <italic><tp:taxon-name><tp:taxon-name-part taxon-name-part-type="genus" reg="Ptochoryctis">P.</tp:taxon-name-part> <tp:taxon-name-part taxon-name-part-type="species" reg="minimella">minimella</tp:taxon-name-part></tp:taxon-name></italic> sp. nov., holotype • ♂; <bold>40</bold>. <italic><tp:taxon-name><tp:taxon-name-part taxon-name-part-type="genus" reg="Ptochoryctis">P.</tp:taxon-name-part> <tp:taxon-name-part taxon-name-part-type="species" reg="robinsoni">robinsoni</tp:taxon-name-part></tp:taxon-name></italic> sp. nov., holotype • ♂; <bold>41</bold>. <italic><tp:taxon-name><tp:taxon-name-part taxon-name-part-type="genus" reg="Ptochoryctis">P.</tp:taxon-name-part> <tp:taxon-name-part taxon-name-part-type="species" reg="sundarbanica">sundarbanica</tp:taxon-name-part></tp:taxon-name></italic> Sterling &amp; Singh, 2025, holotype • ♂; <bold>42</bold>. <italic><tp:taxon-name><tp:taxon-name-part taxon-name-part-type="genus" reg="Ptochoryctis">P.</tp:taxon-name-part> <tp:taxon-name-part taxon-name-part-type="species" reg="eremopa">eremopa</tp:taxon-name-part></tp:taxon-name></italic> Meyrick, 1894, slide no. NHMUK014332874; <bold>43</bold>. <italic><tp:taxon-name><tp:taxon-name-part taxon-name-part-type="genus" reg="Ptochoryctis">P.</tp:taxon-name-part> <tp:taxon-name-part taxon-name-part-type="species" reg="eremopa">eremopa</tp:taxon-name-part></tp:taxon-name></italic> Meyrick, 1894, holotype • ♂ slide no. JFGC7683.</p></caption><graphic xmlns:xlink="http://www.w3.org/1999/xlink" xlink:href="zookeys-1285-261_article-185098__-g007.jpg" id="oo_1723039.jpg" position="float" orientation="portrait" xlink:type="simple"><uri content-type="original_file" xlink:type="simple">https://binary.pensoft.net/fig/1723039</uri></graphic></fig><fig id="F8" position="float" orientation="portrait"><object-id xmlns:xlink="http://www.w3.org/1999/xlink" content-type="doi" xlink:type="simple">10.3897/zookeys.1285.185098.figures44-54</object-id><object-id xmlns:xlink="http://www.w3.org/1999/xlink" content-type="arpha" xlink:type="simple">1F07AF4B-A6D2-53FE-96F5-6FDDAC28A5B6</object-id><label>Figures 44–54.</label><caption><p>Male genitalia of <italic><tp:taxon-name><tp:taxon-name-part taxon-name-part-type="genus" reg="Ptochoryctis">Ptochoryctis</tp:taxon-name-part></tp:taxon-name></italic> spp. <bold>44</bold>. <italic><tp:taxon-name><tp:taxon-name-part taxon-name-part-type="genus" reg="Ptochoryctis">Ptochoryctis</tp:taxon-name-part> <tp:taxon-name-part taxon-name-part-type="species" reg="eremopa">eremopa</tp:taxon-name-part></tp:taxon-name></italic> Meyrick, 1894, holotype, slide no. JFGC7683; <bold>45</bold>. <italic><tp:taxon-name><tp:taxon-name-part taxon-name-part-type="genus" reg="Ptochoryctis">P.</tp:taxon-name-part> <tp:taxon-name-part taxon-name-part-type="species" reg="eremopa">eremopa</tp:taxon-name-part></tp:taxon-name></italic> Meyrick, 1894, uncus and gnathos flattened ventrally, slide no. NHMUK014332875; <bold>46</bold>. <italic><tp:taxon-name><tp:taxon-name-part taxon-name-part-type="genus" reg="Ptochoryctis">P.</tp:taxon-name-part> <tp:taxon-name-part taxon-name-part-type="species" reg="eremopa">eremopa</tp:taxon-name-part></tp:taxon-name></italic> Meyrick, 1894, slide no. NHMUK014332874; <bold>47</bold>. <italic><tp:taxon-name><tp:taxon-name-part taxon-name-part-type="genus" reg="Ptochoryctis">P.</tp:taxon-name-part> <tp:taxon-name-part taxon-name-part-type="species" reg="persicotincta">persicotincta</tp:taxon-name-part></tp:taxon-name></italic> sp. nov., holotype, slide no. NHMUK010316869; <bold>48</bold>. <italic><tp:taxon-name><tp:taxon-name-part taxon-name-part-type="genus" reg="Ptochoryctis">P.</tp:taxon-name-part> <tp:taxon-name-part taxon-name-part-type="species" reg="anguillaris">anguillaris</tp:taxon-name-part></tp:taxon-name></italic> Meyrick, 1914, lectotype, slide no. JFGC 7697; <bold>49</bold>.  <italic><tp:taxon-name><tp:taxon-name-part taxon-name-part-type="genus" reg="Ptochoryctis">P.</tp:taxon-name-part> <tp:taxon-name-part taxon-name-part-type="species" reg="caputanatis">caputanatis</tp:taxon-name-part></tp:taxon-name></italic> sp. nov. <bold>A</bold>, <bold>C</bold> holotype, slide no. NHMUK010316363, <bold>B</bold> paratype slide no. NHMUK010316453; <bold>50</bold>. <italic><tp:taxon-name><tp:taxon-name-part taxon-name-part-type="genus" reg="Ptochoryctis">P.</tp:taxon-name-part> <tp:taxon-name-part taxon-name-part-type="species" reg="draconella">draconella</tp:taxon-name-part></tp:taxon-name></italic> sp. nov., holotype, slide no. NHMUK014332878; <bold>51</bold>. <italic><tp:taxon-name><tp:taxon-name-part taxon-name-part-type="genus" reg="Ptochoryctis">P.</tp:taxon-name-part> <tp:taxon-name-part taxon-name-part-type="species" reg="kitchingi">kitchingi</tp:taxon-name-part></tp:taxon-name></italic> sp. nov., holotype, slide no. NHMUK014332880; <bold>52</bold>. <italic><tp:taxon-name><tp:taxon-name-part taxon-name-part-type="genus" reg="Ptochoryctis">P.</tp:taxon-name-part> <tp:taxon-name-part taxon-name-part-type="species" reg="minimella">minimella</tp:taxon-name-part></tp:taxon-name></italic> sp. nov., holotype, slide no. NHMUK014332882; <bold>53</bold>. <italic><tp:taxon-name><tp:taxon-name-part taxon-name-part-type="genus" reg="Ptochoryctis">P.</tp:taxon-name-part> <tp:taxon-name-part taxon-name-part-type="species" reg="robinsoni">robinsoni</tp:taxon-name-part></tp:taxon-name></italic> sp. nov., holotype, slide no. NHMUK010316364; <bold>54</bold>. <italic><tp:taxon-name><tp:taxon-name-part taxon-name-part-type="genus" reg="Ptochoryctis">P.</tp:taxon-name-part> <tp:taxon-name-part taxon-name-part-type="species" reg="sundarbanica">sundarbanica</tp:taxon-name-part></tp:taxon-name></italic> Sterling &amp; Singh, 2025, holotype, slide no. (<abbrev xmlns:xlink="http://www.w3.org/1999/xlink" xlink:title="National Zoological Collection of the Zoological Survey of India" xlink:type="simple">NZCZSI</abbrev>, H10/Gen/237). Scale bar: 0.4 mm.</p></caption><graphic xmlns:xlink="http://www.w3.org/1999/xlink" xlink:href="zookeys-1285-261_article-185098__-g008.jpg" id="oo_1723040.jpg" position="float" orientation="portrait" xlink:type="simple"><uri content-type="original_file" xlink:type="simple">https://binary.pensoft.net/fig/1723040</uri></graphic></fig></tp:treatment-sec></tp:taxon-treatment>
