# Supplementary material for: A revision of the genus Ptochoryctis Meyrick, 1894 (Lepidoptera, Gelechioidea, Xyloryctidae) with the description of 12 new species
Source: Zookeys. 2026 Jul 22;1285:261–328. doi: 10.3897/zookeys.1285.185098 (PMC13421406; doi:10.3897/zookeys.1285.185098)
Supplement: XML Treatment for Ptochoryctis marmorella [file zookeys.1285.185098-treatment12.xml]

<!DOCTYPE tp:taxon-treatment
  PUBLIC "-//TaxonX//DTD Taxonomic Treatment Publishing DTD v0 20100105//EN" "tax-treatment-NSO.dtd">
<tp:taxon-treatment xmlns:tp="http://www.plazi.org/taxpub"><tp:treatment-meta><kwd-group><label>Taxon classification</label><kwd>
                  <named-content content-type="kingdom">Animalia</named-content>
                </kwd><kwd>
                  <named-content content-type="order">Lepidoptera</named-content>
                </kwd><kwd>
                  <named-content content-type="family">Autostichidae</named-content>
                </kwd></kwd-group><mixed-citation publication-type="journal"><person-group><name><surname>Sterling</surname><given-names>Mark J.</given-names></name><name><surname>Lees</surname><given-names>David C.</given-names></name></person-group><article-title>A revision of the genus <italic><tp:taxon-name><tp:taxon-name-part taxon-name-part-type="genus" reg="Ptochoryctis">Ptochoryctis</tp:taxon-name-part></tp:taxon-name></italic> Meyrick, 1894 (<tp:taxon-name><tp:taxon-name-part taxon-name-part-type="order" reg="Lepidoptera">Lepidoptera</tp:taxon-name-part></tp:taxon-name>, <tp:taxon-name><tp:taxon-name-part taxon-name-part-type="superfamily" reg="Gelechioidea">Gelechioidea</tp:taxon-name-part></tp:taxon-name>, <tp:taxon-name><tp:taxon-name-part taxon-name-part-type="family" reg="Xyloryctidae">Xyloryctidae</tp:taxon-name-part></tp:taxon-name>) with the description of 12 new species</article-title><source>Zookeys</source><day>22</day><month>07</month><year>2026</year><volume>1285</volume><fpage>261</fpage><lpage>328</lpage><pub-id pub-id-type="doi">10.3897/zookeys.1285.185098</pub-id></mixed-citation></tp:treatment-meta><tp:nomenclature><tp:taxon-name><object-id xmlns:xlink="http://www.w3.org/1999/xlink" content-type="arpha" xlink:type="simple">B251D7EF-D203-59DF-AFFD-E3CF1729AE47</object-id>
                        		<tp:taxon-name-part taxon-name-part-type="genus" reg="Ptochoryctis">Ptochoryctis</tp:taxon-name-part> <tp:taxon-name-part taxon-name-part-type="species" reg="marmorella">marmorella</tp:taxon-name-part>
                        	
                        		<object-id xmlns:xlink="http://www.w3.org/1999/xlink" content-type="zoobank" xlink:type="simple">https://zoobank.org/3A01DECD-982A-4758-B348-062DF4023E55</object-id>
                        	</tp:taxon-name><tp:taxon-status xmlns:xlink="http://www.w3.org/1999/xlink" xlink:type="simple">sp. nov.</tp:taxon-status><xref ref-type="fig" rid="F5">Figs 17</xref><xref ref-type="fig" rid="F9">, 56 A, B, 95</xref></tp:nomenclature><tp:treatment-sec sec-type="DNA barcodes"><title>DNA barcodes.</title><p><abbrev xmlns:xlink="http://www.w3.org/1999/xlink" xlink:title="Barcode Index Number" xlink:type="simple">BIN</abbrev>, <ext-link xmlns:xlink="http://www.w3.org/1999/xlink" xlink:href="http://boldsystems.org/index.php/Public_BarcodeCluster?clusteruri=BOLD:AGD1582" ext-link-type="uri" xlink:type="simple">BOLD:AGD1582</ext-link> (Process ID <ext-link xmlns:xlink="http://www.w3.org/1999/xlink" xlink:href="https://portal.boldsystems.org/result?query=METAT298-24%5Bids%5D" ext-link-type="uri" xlink:type="simple">METAT298-24</ext-link>).</p></tp:treatment-sec><tp:treatment-sec sec-type="Type material"><title>Type material.</title><p>Thailand: <bold><italic>Holotype</italic></bold> • ♂, Central Thailand, Khao Yai NP, 800 m, 28.v.1988, leg. Col. M.G. Allen, fwl 6 mm, specimen no. NHMUK013700427, slide no. NHMUK014332877.</p></tp:treatment-sec><tp:treatment-sec sec-type="Diagnosis"><title>Diagnosis.</title><p>See diagnosis for <italic><tp:taxon-name><tp:taxon-name-part taxon-name-part-type="genus" reg="Ptochoryctis">P.</tp:taxon-name-part> <tp:taxon-name-part taxon-name-part-type="species" reg="chalazopa">chalazopa</tp:taxon-name-part></tp:taxon-name></italic>.</p><p><bold>Male</bold> (Fig. <xref ref-type="fig" rid="F5">17</xref>). Forewing length 6.0 mm, wingspan 14.0 mm. <bold><italic>Head</italic></bold>: frons with remains of white scales, vertex completely worn apart from collar of broad, flat, rich white scales from anterior margin of prothorax pointing posteriorly. Pilifers small with small tufts of bristles; maxillary palps white. Labial palps very small (1.5× diameter of eye), closely appressed to head, recurved, without scales, second segment slightly longer than third, curved, third segment straight. Haustellum small, base covered in silver white scales. Antenna &lt; ¾ length of forewing, bipectinate, scape with traces of white scales remaining, flagellum pale brown, traces of white scales, bipectinate for more than 1/2 length, pectinations fairly long, pale brown, covered in short white sensillae, apical portion filiform. <bold><italic>Thorax</italic></bold>: with some white scales peripherally, tegulae short, white; forelegs brown, broad tibial epiphysis, mid and hind legs with some white scaling. Forewing broad, costa substantially arched at base, apex gently rounded, termen angled inwards slightly, tornus obtusely angled, dorsum rounded at base, forewing white and slightly iridescent, a large sub-medial dark blotch and large dark blotch postmedially extending to termen, remains of dark scaling in cilia. Hindwings narrower than forewings, apex rounded, termen angled slightly inwards, greyish white distally, white basally, cilia very long, brilliant white. Ventrally, costal half of forewing with dark scaling, whitish dorsally, hindwings white.</p><p><bold>Female</bold>. Unknown</p><p><bold><italic>Pre-genital abdomen</italic></bold>. White, anal tuft small, white. Patches of tergal spines on posterior parts of T2–T7; T8 and sternites unsclerotised. Apodemes straight.</p><p><bold><italic>Male genitalia</italic></bold> (Fig. <xref ref-type="fig" rid="F9">56A, B</xref>). Uncus short, broad throughout, emarginate medially, posterior apex spatulate, anterior margin of dorsal surface strongly emarginate. Gnathos with long broad lateral arms, medial plate an evenly curved band, projecting posteriorly. Tegumen band arched and broad, lateral extensions of tegumen approximately same length as width of tegumen band (Fig. <xref ref-type="fig" rid="F12">95</xref>). Vinculum robust, short, and broad, U-shaped, significantly projecting beyond base of valvae. Saccus short and broad. Juxta with circular basal plate, anellus lobes broad, extending well above base of costal margin of valva. Valva broad, costal margin almost straight, ventral margin slightly curved, distal margin curved, apically pointed, small sclerotised nodule at apex of valva, very weak ventral sclerite medially and postmedially. Sacculus indistinct, thickened postero-distal membranous extension short and fairly narrow. Aedeagus almost straight with a small distal projection.</p><p><bold><italic>Female genitalia</italic></bold>. Unknown.</p></tp:treatment-sec><tp:treatment-sec sec-type="Biology and early stages"><title>Biology and early stages.</title><p>Early stages unknown. Adult recorded in May at 800 m elevation.</p></tp:treatment-sec><tp:treatment-sec sec-type="Distribution"><title>Distribution.</title><p>Central Thailand.</p></tp:treatment-sec><tp:treatment-sec sec-type="Etymology"><title>Etymology.</title><p><italic><tp:taxon-name><tp:taxon-name-part taxon-name-part-type="genus" reg="Ptochoryctis">Ptochoryctis</tp:taxon-name-part> <tp:taxon-name-part taxon-name-part-type="species" reg="marmorella">marmorella</tp:taxon-name-part></tp:taxon-name></italic> – from <italic>marmoreus</italic> (Lat.) meaning marbled, from the marbled appearance of the forewing. The epithet is an adjective in the nominative singular.</p></tp:treatment-sec><tp:treatment-sec><!--Section generated to contain objects referenced in tp:taxon-treatment.--><fig id="F5" position="float" orientation="portrait"><object-id xmlns:xlink="http://www.w3.org/1999/xlink" content-type="doi" xlink:type="simple">10.3897/zookeys.1285.185098.figures5-22</object-id><object-id xmlns:xlink="http://www.w3.org/1999/xlink" content-type="arpha" xlink:type="simple">BE82E6D7-2A93-5870-9262-66D9F5DF9314</object-id><label>Figures 5–22.</label><caption><p>Dorsal images of <italic><tp:taxon-name><tp:taxon-name-part taxon-name-part-type="genus" reg="Ptochoryctis">Ptochoryctis</tp:taxon-name-part></tp:taxon-name></italic> spp. <bold>5</bold>. <italic><tp:taxon-name><tp:taxon-name-part taxon-name-part-type="genus" reg="Ptochoryctis">Ptochoryctis</tp:taxon-name-part> <tp:taxon-name-part taxon-name-part-type="species" reg="eremopa">eremopa</tp:taxon-name-part></tp:taxon-name></italic> Meyrick, 1894, holotype • ♂; <bold>6</bold>. <italic><tp:taxon-name><tp:taxon-name-part taxon-name-part-type="genus" reg="Ptochoryctis">P.</tp:taxon-name-part> <tp:taxon-name-part taxon-name-part-type="species" reg="eremopa">eremopa</tp:taxon-name-part></tp:taxon-name></italic> Meyrick, 1894 • ♂; <bold>7</bold>. <italic><tp:taxon-name><tp:taxon-name-part taxon-name-part-type="genus" reg="Ptochoryctis">P.</tp:taxon-name-part> <tp:taxon-name-part taxon-name-part-type="species" reg="persicotincta">persicotincta</tp:taxon-name-part></tp:taxon-name></italic> sp. nov., holotype • ♂; <bold>8</bold>. <italic><tp:taxon-name><tp:taxon-name-part taxon-name-part-type="genus" reg="Ptochoryctis">P.</tp:taxon-name-part> <tp:taxon-name-part taxon-name-part-type="species" reg="anguillaris">anguillaris</tp:taxon-name-part></tp:taxon-name></italic> Meyrick, 1914, paralectotype ♀; <bold>9</bold>. <italic><tp:taxon-name><tp:taxon-name-part taxon-name-part-type="genus" reg="Ptochoryctis">P.</tp:taxon-name-part> <tp:taxon-name-part taxon-name-part-type="species" reg="caputanatis">caputanatis</tp:taxon-name-part></tp:taxon-name></italic> sp. nov., holotype • ♂; <bold>10</bold>. <italic><tp:taxon-name><tp:taxon-name-part taxon-name-part-type="genus" reg="Ptochoryctis">P.</tp:taxon-name-part> <tp:taxon-name-part taxon-name-part-type="species" reg="draconella">draconella</tp:taxon-name-part></tp:taxon-name></italic> sp. nov., holotype • ♂; <bold>11</bold>. <italic><tp:taxon-name><tp:taxon-name-part taxon-name-part-type="genus" reg="Ptochoryctis">P.</tp:taxon-name-part> <tp:taxon-name-part taxon-name-part-type="species" reg="kitchingi">kitchingi</tp:taxon-name-part></tp:taxon-name></italic> sp. nov., holotype • ♂; <bold>12</bold>. <italic><tp:taxon-name><tp:taxon-name-part taxon-name-part-type="genus" reg="Ptochoryctis">P.</tp:taxon-name-part> <tp:taxon-name-part taxon-name-part-type="species" reg="minimella">minimella</tp:taxon-name-part></tp:taxon-name></italic> sp. nov. holotype • ♂; <bold>13</bold>. <italic><tp:taxon-name><tp:taxon-name-part taxon-name-part-type="genus" reg="Ptochoryctis">P.</tp:taxon-name-part> <tp:taxon-name-part taxon-name-part-type="species" reg="robinsoni">robinsoni</tp:taxon-name-part></tp:taxon-name></italic> sp. nov. holotype • ♂; <bold>14</bold>. <italic><tp:taxon-name><tp:taxon-name-part taxon-name-part-type="genus" reg="Ptochoryctis">P.</tp:taxon-name-part> <tp:taxon-name-part taxon-name-part-type="species" reg="sundarbanica">sundarbanica</tp:taxon-name-part></tp:taxon-name></italic> Sterling &amp; Singh, 2025 holotype • ♂; <bold>15</bold>. <italic><tp:taxon-name><tp:taxon-name-part taxon-name-part-type="genus" reg="Ptochoryctis">P.</tp:taxon-name-part> <tp:taxon-name-part taxon-name-part-type="species" reg="chalazopa">chalazopa</tp:taxon-name-part></tp:taxon-name></italic> Meyrick, 1920 holotype ♀; <bold>16</bold>. <italic><tp:taxon-name><tp:taxon-name-part taxon-name-part-type="genus" reg="Ptochoryctis">P.</tp:taxon-name-part> <tp:taxon-name-part taxon-name-part-type="species" reg="chalazopa">chalazopa</tp:taxon-name-part></tp:taxon-name></italic> Meyrick, 1920 • ♂; <bold>17</bold>. <italic><tp:taxon-name><tp:taxon-name-part taxon-name-part-type="genus" reg="Ptochoryctis">P.</tp:taxon-name-part> <tp:taxon-name-part taxon-name-part-type="species" reg="marmorella">marmorella</tp:taxon-name-part></tp:taxon-name></italic> sp. nov. holotype • ♂; <bold>18</bold>. <italic><tp:taxon-name><tp:taxon-name-part taxon-name-part-type="genus" reg="Ptochoryctis">P.</tp:taxon-name-part> <tp:taxon-name-part taxon-name-part-type="species" reg="corticivora">corticivora</tp:taxon-name-part></tp:taxon-name></italic> (Meyrick, 1934) holotype • ♂; <bold>19</bold>. <italic><tp:taxon-name><tp:taxon-name-part taxon-name-part-type="genus" reg="Ptochoryctis">P.</tp:taxon-name-part> <tp:taxon-name-part taxon-name-part-type="species" reg="corticivora">corticivora</tp:taxon-name-part></tp:taxon-name></italic> (Meyrick, 1934) • ♂; <bold>20</bold>. <italic><tp:taxon-name><tp:taxon-name-part taxon-name-part-type="genus" reg="Ptochoryctis">P.</tp:taxon-name-part> <tp:taxon-name-part taxon-name-part-type="species" reg="blanchella">blanchella</tp:taxon-name-part></tp:taxon-name></italic> sp. nov. paratype • ♂; <bold>21</bold>. <italic><tp:taxon-name><tp:taxon-name-part taxon-name-part-type="genus" reg="Ptochoryctis">P.</tp:taxon-name-part> <tp:taxon-name-part taxon-name-part-type="species" reg="fuscilinea">fuscilinea</tp:taxon-name-part></tp:taxon-name></italic> sp. nov. holotype • ♂; <bold>22</bold>. <italic><tp:taxon-name><tp:taxon-name-part taxon-name-part-type="genus" reg="Ptochoryctis">P.</tp:taxon-name-part> <tp:taxon-name-part taxon-name-part-type="species" reg="acrosticta">acrosticta</tp:taxon-name-part></tp:taxon-name></italic> Meyrick, 1906 lectotype • ♂. Scale bar: 5 mm.</p></caption><graphic xmlns:xlink="http://www.w3.org/1999/xlink" xlink:href="zookeys-1285-261_article-185098__-g005.jpg" id="oo_1723037.jpg" position="float" orientation="portrait" xlink:type="simple"><uri content-type="original_file" xlink:type="simple">https://binary.pensoft.net/fig/1723037</uri></graphic></fig><fig id="F9" position="float" orientation="portrait"><object-id xmlns:xlink="http://www.w3.org/1999/xlink" content-type="doi" xlink:type="simple">10.3897/zookeys.1285.185098.figures55-64</object-id><object-id xmlns:xlink="http://www.w3.org/1999/xlink" content-type="arpha" xlink:type="simple">60AFA4D7-7E2E-5C3D-9421-428EBE9EFA30</object-id><label>Figures 55–64.</label><caption><p>Male genitalia of <italic><tp:taxon-name><tp:taxon-name-part taxon-name-part-type="genus" reg="Ptochoryctis">Ptochoryctis</tp:taxon-name-part></tp:taxon-name></italic> spp. <bold>55</bold>. <italic><tp:taxon-name><tp:taxon-name-part taxon-name-part-type="genus" reg="Ptochoryctis">Ptochoryctis</tp:taxon-name-part> <tp:taxon-name-part taxon-name-part-type="species" reg="chalazopa">chalazopa</tp:taxon-name-part></tp:taxon-name></italic> Meyrick, 1920, slide no. NHMUK014332876; <bold>56</bold>. <italic><tp:taxon-name><tp:taxon-name-part taxon-name-part-type="genus" reg="Ptochoryctis">P.</tp:taxon-name-part> <tp:taxon-name-part taxon-name-part-type="species" reg="marmorella">marmorella</tp:taxon-name-part></tp:taxon-name></italic> sp. nov., holotype, slide no. NHMUK014332877; <bold>57</bold>. <italic><tp:taxon-name><tp:taxon-name-part taxon-name-part-type="genus" reg="Ptochoryctis">P.</tp:taxon-name-part> <tp:taxon-name-part taxon-name-part-type="species" reg="corticivora">corticivora</tp:taxon-name-part></tp:taxon-name></italic> (Meyrick, 1934), comb. nov., lectotype, slide no. JFGC 7691; <bold>58</bold>. <italic><tp:taxon-name><tp:taxon-name-part taxon-name-part-type="genus" reg="Ptochoryctis">P.</tp:taxon-name-part> <tp:taxon-name-part taxon-name-part-type="species" reg="blanchella">blanchella</tp:taxon-name-part></tp:taxon-name></italic> sp. nov., holotype, slide no. NHMUK014331356; <bold>59</bold>. <italic><tp:taxon-name><tp:taxon-name-part taxon-name-part-type="genus" reg="Ptochoryctis">P.</tp:taxon-name-part> <tp:taxon-name-part taxon-name-part-type="species" reg="fuscilinea">fuscilinea</tp:taxon-name-part></tp:taxon-name></italic> sp. nov., holotype, slide no. NHMUK014332884; <bold>60</bold>. <italic><tp:taxon-name><tp:taxon-name-part taxon-name-part-type="genus" reg="Ptochoryctis">P.</tp:taxon-name-part> <tp:taxon-name-part taxon-name-part-type="species" reg="acrosticta">acrosticta</tp:taxon-name-part></tp:taxon-name></italic> Meyrick, 1906, lectotype, slide no. JFGC 7690; <bold>61</bold>. <italic><tp:taxon-name><tp:taxon-name-part taxon-name-part-type="genus" reg="Ptochoryctis">P.</tp:taxon-name-part> <tp:taxon-name-part taxon-name-part-type="species" reg="flavalbella">flavalbella</tp:taxon-name-part></tp:taxon-name></italic> sp. nov., holotype, slide no. NHMUK010316405; <bold>62</bold>. <italic><tp:taxon-name><tp:taxon-name-part taxon-name-part-type="genus" reg="Ptochoryctis">P.</tp:taxon-name-part> <tp:taxon-name-part taxon-name-part-type="species" reg="ochraceella">ochraceella</tp:taxon-name-part></tp:taxon-name></italic> sp. nov. holotype, slide no. NHMUK010316406; <bold>63</bold>. <italic><tp:taxon-name><tp:taxon-name-part taxon-name-part-type="genus" reg="Ptochoryctis">P.</tp:taxon-name-part> <tp:taxon-name-part taxon-name-part-type="species" reg="scionota">scionota</tp:taxon-name-part></tp:taxon-name></italic> Meyrick, 1906 lectotype, slide no. JFGC 7689; <bold>64</bold>. <italic><tp:taxon-name><tp:taxon-name-part taxon-name-part-type="genus" reg="Ptochoryctis">P.</tp:taxon-name-part> <tp:taxon-name-part taxon-name-part-type="species" reg="simbleuta">simbleuta</tp:taxon-name-part></tp:taxon-name></italic> Meyrick, 1907 lectotype, slide no. JFGC 7695. Scale bar: 0.4 mm.</p></caption><graphic xmlns:xlink="http://www.w3.org/1999/xlink" xlink:href="zookeys-1285-261_article-185098__-g009.jpg" id="oo_1723041.jpg" position="float" orientation="portrait" xlink:type="simple"><uri content-type="original_file" xlink:type="simple">https://binary.pensoft.net/fig/1723041</uri></graphic></fig><fig id="F12" position="float" orientation="portrait"><object-id xmlns:xlink="http://www.w3.org/1999/xlink" content-type="doi" xlink:type="simple">10.3897/zookeys.1285.185098.figures94-112</object-id><object-id xmlns:xlink="http://www.w3.org/1999/xlink" content-type="arpha" xlink:type="simple">319847EB-C403-52B5-9293-212864F0A2F3</object-id><label>Figures 94–112.</label><caption><p>Selected morphological characters. n/n numbers refer to characters/states scored in the morphological analysis (Fig. <xref ref-type="fig" rid="F4">4</xref>, Suppl. material <xref ref-type="supplementary-material" rid="S1">1</xref>). The first n/n number (where &gt;1) refers to the principal character/state sought to be illustrated. <bold>94</bold>. <italic><tp:taxon-name><tp:taxon-name-part taxon-name-part-type="genus" reg="Ceuthomadarus">Ceuthomadarus</tp:taxon-name-part> <tp:taxon-name-part taxon-name-part-type="species" reg="tenebrionellus">tenebrionellus</tp:taxon-name-part></tp:taxon-name></italic> Mann, 1864 slide no. NHMUK014333415, uncus and gnathos, 25/5; <bold>95</bold>. <italic><tp:taxon-name><tp:taxon-name-part taxon-name-part-type="genus" reg="Ptochoryctis">Ptochoryctis</tp:taxon-name-part> <tp:taxon-name-part taxon-name-part-type="species" reg="marmorella">marmorella</tp:taxon-name-part></tp:taxon-name></italic> sp. nov., holotype, slide no. NHMUK014332877, tegumen, 28/0, 24/0, 25/3; <bold>96</bold>. <italic><tp:taxon-name><tp:taxon-name-part taxon-name-part-type="genus" reg="Oegoconia">Oegoconia</tp:taxon-name-part> <tp:taxon-name-part taxon-name-part-type="species" reg="quadripuncta">quadripuncta</tp:taxon-name-part></tp:taxon-name></italic> (Haworth, 1828) B.M. genitalia slide no. 14365, tegumen, 28/2; <bold>97</bold>. <italic><tp:taxon-name><tp:taxon-name-part taxon-name-part-type="genus" reg="Ceuthomadarus">Ceuthomadarus</tp:taxon-name-part> <tp:taxon-name-part taxon-name-part-type="species" reg="tenebrionellus">tenebrionellus</tp:taxon-name-part></tp:taxon-name></italic> Mann, 1864 slide no. NHMUK014333415, tegumen, 28/1; <bold>98</bold>. <italic><tp:taxon-name><tp:taxon-name-part taxon-name-part-type="genus" reg="Lecithocera">Lecithocera</tp:taxon-name-part> <tp:taxon-name-part taxon-name-part-type="species" reg="nigrana">nigrana</tp:taxon-name-part></tp:taxon-name></italic> (Duponchel, 1836) B.M. genitalia slide no. 14081, tegumen bridge, 29/1, 31/0; <bold>99</bold>. <italic><tp:taxon-name><tp:taxon-name-part taxon-name-part-type="genus" reg="Ptochoryctis">P.</tp:taxon-name-part> <tp:taxon-name-part taxon-name-part-type="species" reg="caputanatis">caputanatis</tp:taxon-name-part></tp:taxon-name></italic> sp. nov., holotype, slide no. NHMUK010316363, anellus lobes, 30/0; <bold>100</bold>. <italic><tp:taxon-name><tp:taxon-name-part taxon-name-part-type="genus" reg="Autosticha">Autosticha</tp:taxon-name-part> <tp:taxon-name-part taxon-name-part-type="species" reg="modicella">modicella</tp:taxon-name-part></tp:taxon-name></italic> (Christoph, 1882), slide no. NHMUK014333416, anellus lobes, 30/1; <bold>101</bold>. <italic><tp:taxon-name><tp:taxon-name-part taxon-name-part-type="genus" reg="Ptochoryctis">P.</tp:taxon-name-part> <tp:taxon-name-part taxon-name-part-type="species" reg="caputanatis">caputanatis</tp:taxon-name-part></tp:taxon-name></italic> sp. nov., holotype, slide no. NHMUK010316363, valva, 31/1, 34/1 <bold>102</bold>. <italic><tp:taxon-name><tp:taxon-name-part taxon-name-part-type="genus" reg="Symmoca">Symmoca</tp:taxon-name-part> <tp:taxon-name-part taxon-name-part-type="species" reg="signatella">signatella</tp:taxon-name-part></tp:taxon-name></italic> Herrich-Schäffer, 1854, B.M. genitalia slide no. 14168, valva, 31/2; <bold>103</bold>. <italic><tp:taxon-name><tp:taxon-name-part taxon-name-part-type="genus" reg="Metathrinca">Metathrinca</tp:taxon-name-part> <tp:taxon-name-part taxon-name-part-type="species" reg="argentea">argentea</tp:taxon-name-part></tp:taxon-name></italic><xref ref-type="bibr" rid="B57">Wang et al. 2000</xref>, holotype, slide no. L97379, valva, 31/3; <bold>104</bold>. <italic><tp:taxon-name><tp:taxon-name-part taxon-name-part-type="genus" reg="Ptochoryctis">P.</tp:taxon-name-part> <tp:taxon-name-part taxon-name-part-type="species" reg="scionota">scionota</tp:taxon-name-part></tp:taxon-name></italic> Meyrick, 1906 lectotype, slide no. JFGC 7689, valva, 34/1, 33/1; <bold>105</bold>. <italic><tp:taxon-name><tp:taxon-name-part taxon-name-part-type="genus" reg="Ptochoryctis">P.</tp:taxon-name-part> <tp:taxon-name-part taxon-name-part-type="species" reg="minimella">minimella</tp:taxon-name-part></tp:taxon-name></italic> sp. nov., holotype, slide no. NHMUK014332882, valva, 34/1, 33/1; <bold>106</bold>. <italic><tp:taxon-name><tp:taxon-name-part taxon-name-part-type="genus" reg="Ptochoryctis">P.</tp:taxon-name-part> <tp:taxon-name-part taxon-name-part-type="species" reg="eremopa">eremopa</tp:taxon-name-part></tp:taxon-name></italic> Meyrick, 1894, holotype, slide no. JFGC7683, valva, 34/1, 33/1; <bold>107</bold>. <italic><tp:taxon-name><tp:taxon-name-part taxon-name-part-type="genus" reg="Ptochoryctis">P.</tp:taxon-name-part> <tp:taxon-name-part taxon-name-part-type="species" reg="ochraceella">ochraceella</tp:taxon-name-part></tp:taxon-name></italic> sp. nov. holotype, slide no. NHMUK010316406, valva, 34/1, 33/1; <bold>108</bold>. <italic><tp:taxon-name><tp:taxon-name-part taxon-name-part-type="genus" reg="Ptochoryctis">P.</tp:taxon-name-part> <tp:taxon-name-part taxon-name-part-type="species" reg="blanchella">blanchella</tp:taxon-name-part></tp:taxon-name></italic> sp. nov., holotype, slide no. NHMUK014331356, valva, 34/1, 33/1; <bold>109</bold>. <italic><tp:taxon-name><tp:taxon-name-part taxon-name-part-type="genus" reg="Ptochoryctis">Ptochoryctis</tp:taxon-name-part> <tp:taxon-name-part taxon-name-part-type="species" reg="chalazopa">chalazopa</tp:taxon-name-part></tp:taxon-name></italic> Meyrick, 1920, slide no. NHMUK014332876, valva, 34/1, 33/1; <bold>110</bold>. <italic><tp:taxon-name><tp:taxon-name-part taxon-name-part-type="genus" reg="Ptochoryctis">P.</tp:taxon-name-part> <tp:taxon-name-part taxon-name-part-type="species" reg="corticivora">corticivora</tp:taxon-name-part></tp:taxon-name></italic> (Meyrick, 1934), comb. nov., valva, slide no. NHMUK014333407; <bold>111</bold>. <italic><tp:taxon-name><tp:taxon-name-part taxon-name-part-type="genus" reg="Oegoconia">O.</tp:taxon-name-part> <tp:taxon-name-part taxon-name-part-type="species" reg="deauratella">deauratella</tp:taxon-name-part></tp:taxon-name></italic> (Herrich-Schäffer, 1854), B.M. genitalia slide no. 14269, valva, 35/0, 31/2, 33/0, 36/0, 37/0; <bold>112</bold>. <italic><tp:taxon-name><tp:taxon-name-part taxon-name-part-type="genus" reg="Metathrinca">M.</tp:taxon-name-part> <tp:taxon-name-part taxon-name-part-type="species" reg="inviolata">inviolata</tp:taxon-name-part></tp:taxon-name></italic> (Meyrick, 1925), comb. nov., slide no. NHMUK010316416, valva, 35/1, 31/3, 33/0, 36/1, 37/1.</p></caption><graphic xmlns:xlink="http://www.w3.org/1999/xlink" xlink:href="zookeys-1285-261_article-185098__-g012.jpg" id="oo_1723044.jpg" position="float" orientation="portrait" xlink:type="simple"><uri content-type="original_file" xlink:type="simple">https://binary.pensoft.net/fig/1723044</uri></graphic></fig><fig id="F4" position="float" orientation="portrait"><object-id xmlns:xlink="http://www.w3.org/1999/xlink" content-type="doi" xlink:type="simple">10.3897/zookeys.1285.185098.figure4</object-id><object-id xmlns:xlink="http://www.w3.org/1999/xlink" content-type="arpha" xlink:type="simple">18940191-0824-56B5-A154-531A00A4E3A5</object-id><label>Figure 4.</label><caption><p>Phylogeny based on a mixed dataset for 47 taxa and 6121 characters (including 40 morphological characters) from a consensus tree analysed in MrBayes with posterior support values for nodes shown where significant. The combined matrix and this consensus tree were loaded into Winclada to allow the character mapping: filled circles show forward nonhomoplasious changes, which may be either synapomorphies or autapomorphies; unfilled circles show forward changes with homoplasy or reversal. Valvae of xyloryctid exemplars illustrate presence or absence (<italic><tp:taxon-name><tp:taxon-name-part taxon-name-part-type="genus" reg="Ptochoryctis">Ptochoryctis</tp:taxon-name-part></tp:taxon-name></italic> only) of a developed articulated saccular process on the male valva. The tree is midpoint rooted on <tp:taxon-name><tp:taxon-name-part taxon-name-part-type="family" reg="Lecithoceridae">Lecithoceridae</tp:taxon-name-part></tp:taxon-name>.</p></caption><graphic xmlns:xlink="http://www.w3.org/1999/xlink" xlink:href="zookeys-1285-261_article-185098__-g004.jpg" id="oo_1723036.jpg" position="float" orientation="portrait" xlink:type="simple"><uri content-type="original_file" xlink:type="simple">https://binary.pensoft.net/fig/1723036</uri></graphic></fig><supplementary-material xmlns:xlink="http://www.w3.org/1999/xlink" id="S1" position="float" orientation="portrait" xlink:type="simple"><object-id content-type="doi" xlink:type="simple">10.3897/zookeys.1285.185098.suppl1</object-id><object-id content-type="arpha" xlink:type="simple">EFF08780-BEDE-5601-997F-ECEFA42BD7D4</object-id><label>Supplementary material 1</label><caption><p>Accession numbers and other data associated with sequenced specimens</p></caption><statement content-type="dataType"><label>Data type</label><p>xlsx</p></statement><media xlink:href="zookeys-1285-261_article-185098__-s001.xlsx" mimetype="application" mime-subtype="vnd.openxmlformats-officedocument.spreadsheetml.sheet" position="float" orientation="portrait" id="oo_1723046.xlsx" xlink:type="simple"><uri content-type="original_file" xlink:type="simple">https://binary.pensoft.net/file/1723046</uri></media><permissions><license xlink:type="simple"><license-p>This dataset is made available under the Open Database License (<ext-link ext-link-type="uri" xlink:href="http://opendatacommons.org/licenses/odbl/1.0/" xlink:type="simple">http://opendatacommons.org/licenses/odbl/1.0/</ext-link>). The Open Database License (ODbL) is a license agreement intended to allow users to freely share, modify, and use this Dataset while maintaining this same freedom for others, provided that the original source and author(s) are credited.</license-p></license></permissions><attrib specific-use="authors"> Mark J. Sterling, David C. Lees</attrib></supplementary-material></tp:treatment-sec><ref-list><ref id="B57"><mixed-citation xmlns:xlink="http://www.w3.org/1999/xlink" xlink:type="simple">Wang S, Zheng Z, Li H (2000) A study on the genus <italic><tp:taxon-name><tp:taxon-name-part taxon-name-part-type="genus">Metathrinca</tp:taxon-name-part></tp:taxon-name></italic> Meyrick (<tp:taxon-name><tp:taxon-name-part taxon-name-part-type="order">Lepidoptera</tp:taxon-name-part></tp:taxon-name>: <tp:taxon-name><tp:taxon-name-part taxon-name-part-type="family">Xyloryctidae</tp:taxon-name-part></tp:taxon-name>), with descriptions of three new species from China. Entomotaxonomia 22(3): 229–234.</mixed-citation></ref></ref-list></tp:taxon-treatment>
