# Supplementary material for: A revision of the genus Ptochoryctis Meyrick, 1894 (Lepidoptera, Gelechioidea, Xyloryctidae) with the description of 12 new species
Source: Zookeys. 2026 Jul 22;1285:261–328. doi: 10.3897/zookeys.1285.185098 (PMC13421406; doi:10.3897/zookeys.1285.185098)
Supplement: XML Treatment for Ptochoryctis blanchella [file zookeys.1285.185098-treatment14.xml]

<!DOCTYPE tp:taxon-treatment
  PUBLIC "-//TaxonX//DTD Taxonomic Treatment Publishing DTD v0 20100105//EN" "tax-treatment-NSO.dtd">
<tp:taxon-treatment xmlns:tp="http://www.plazi.org/taxpub"><tp:treatment-meta><kwd-group><label>Taxon classification</label><kwd>
                  <named-content content-type="kingdom">Animalia</named-content>
                </kwd><kwd>
                  <named-content content-type="order">Lepidoptera</named-content>
                </kwd><kwd>
                  <named-content content-type="family">Autostichidae</named-content>
                </kwd></kwd-group><mixed-citation publication-type="journal"><person-group><name><surname>Sterling</surname><given-names>Mark J.</given-names></name><name><surname>Lees</surname><given-names>David C.</given-names></name></person-group><article-title>A revision of the genus <italic><tp:taxon-name><tp:taxon-name-part taxon-name-part-type="genus" reg="Ptochoryctis">Ptochoryctis</tp:taxon-name-part></tp:taxon-name></italic> Meyrick, 1894 (<tp:taxon-name><tp:taxon-name-part taxon-name-part-type="order" reg="Lepidoptera">Lepidoptera</tp:taxon-name-part></tp:taxon-name>, <tp:taxon-name><tp:taxon-name-part taxon-name-part-type="superfamily" reg="Gelechioidea">Gelechioidea</tp:taxon-name-part></tp:taxon-name>, <tp:taxon-name><tp:taxon-name-part taxon-name-part-type="family" reg="Xyloryctidae">Xyloryctidae</tp:taxon-name-part></tp:taxon-name>) with the description of 12 new species</article-title><source>Zookeys</source><day>22</day><month>07</month><year>2026</year><volume>1285</volume><fpage>261</fpage><lpage>328</lpage><pub-id pub-id-type="doi">10.3897/zookeys.1285.185098</pub-id></mixed-citation></tp:treatment-meta><tp:nomenclature><tp:taxon-name><object-id xmlns:xlink="http://www.w3.org/1999/xlink" content-type="arpha" xlink:type="simple">D35F4EDB-99C1-540B-B446-8EEBC2DC16FC</object-id>
                        		<tp:taxon-name-part taxon-name-part-type="genus" reg="Ptochoryctis">Ptochoryctis</tp:taxon-name-part> <tp:taxon-name-part taxon-name-part-type="species" reg="blanchella">blanchella</tp:taxon-name-part>
                        	
                        		<object-id xmlns:xlink="http://www.w3.org/1999/xlink" content-type="zoobank" xlink:type="simple">https://zoobank.org/D9742824-FC02-482C-9D84-B0A454DF113A</object-id>
                        	</tp:taxon-name><tp:taxon-status xmlns:xlink="http://www.w3.org/1999/xlink" xlink:type="simple">sp. nov.</tp:taxon-status><xref ref-type="fig" rid="F5">Figs 20</xref><xref ref-type="fig" rid="F9">, 58 A, B, 82, 108</xref></tp:nomenclature><tp:treatment-sec sec-type="DNA barcodes"><title>DNA barcodes.</title><p><abbrev xmlns:xlink="http://www.w3.org/1999/xlink" xlink:title="Barcode Index Number" xlink:type="simple">BIN</abbrev>, <ext-link xmlns:xlink="http://www.w3.org/1999/xlink" xlink:href="http://boldsystems.org/index.php/Public_BarcodeCluster?clusteruri=BOLD:AGD1580" ext-link-type="uri" xlink:type="simple">BOLD:AGD1580</ext-link> (Process IDs <ext-link xmlns:xlink="http://www.w3.org/1999/xlink" xlink:href="https://portal.boldsystems.org/result?query=METAT292-24%5Bids%5D" ext-link-type="uri" xlink:type="simple">METAT292-24</ext-link>, <ext-link xmlns:xlink="http://www.w3.org/1999/xlink" xlink:href="https://portal.boldsystems.org/result?query=METAT293-24%5Bids%5D" ext-link-type="uri" xlink:type="simple">METAT293-24</ext-link>, <ext-link xmlns:xlink="http://www.w3.org/1999/xlink" xlink:href="https://portal.boldsystems.org/result?query=METAT002-18%5Bids%5D" ext-link-type="uri" xlink:type="simple">METAT002-18</ext-link>).</p></tp:treatment-sec><tp:treatment-sec sec-type="Type material"><title>Type material.</title><p>Thailand<bold>. <italic>Holotype</italic></bold> • ♂ Thailand, Chiang Mai, Chiang Dao, San Pakia RFD Watershed Station, 1450 m, 28.iv-1.v.1994, I.J. Kitching et al. leg., fwl 4.5 mm, specimen no. NHMUK013700101, slide no. NHMUK014331356, Process ID <ext-link xmlns:xlink="http://www.w3.org/1999/xlink" xlink:href="https://portal.boldsystems.org/result?query=METAT292-24%5Bids%5D" ext-link-type="uri" xlink:type="simple">METAT292-24</ext-link>; <bold><italic>Paratypes</italic></bold> (3♂): • 1♂ same collection data as holotype, specimen no. NHMUK013700423, Process ID <ext-link xmlns:xlink="http://www.w3.org/1999/xlink" xlink:href="https://portal.boldsystems.org/result?query=METAT293-24%5Bids%5D" ext-link-type="uri" xlink:type="simple">METAT293-24</ext-link>; • 2♂ NE Thailand, Phu Khieo, Chaiyapumh District, 800 m, 2–4.v.1986, M.G. Allen leg., specimen no. NHMUK010922980; slide no. NHMUK010316402, Process ID <ext-link xmlns:xlink="http://www.w3.org/1999/xlink" xlink:href="https://portal.boldsystems.org/result?query=METAT002-18%5Bids%5D" ext-link-type="uri" xlink:type="simple">METAT002-18</ext-link>; specimen no. NHMUK010922979, slide no. NHMUK010316452.</p></tp:treatment-sec><tp:treatment-sec sec-type="Diagnosis"><title>Diagnosis.</title><p>This is the only species of white, unmarked <italic><tp:taxon-name><tp:taxon-name-part taxon-name-part-type="genus" reg="Ptochoryctis">Ptochoryctis</tp:taxon-name-part></tp:taxon-name></italic> with serrate rather than bipectinate antennae in the male. In the male genitalia, the combination of the strongly melanised lateral posterior projections of the medial plate of the gnathos coupled with the strongly tapering, almost rectangular uncus is diagnostic.</p><p><bold>Male</bold> (Figs <xref ref-type="fig" rid="F5">20</xref>, <xref ref-type="fig" rid="F11">82</xref>). Forewing length 4.5–5 mm, wingspan 11.0–11.5 mm. <bold><italic>Head</italic></bold>: frons with appressed white scales, vertex with small tuft of long white scales pointing away from base of antennae, two crests of long white scales pointing inwards and posteriorly from posterior margin of occiput, towards a collar of flat broad white scales pointing posteriorly from anterior margin of prothorax. Pilifers very small with small tufts of bristles; maxillary palps whitish. Labial palps long (over 2.5 x diameter of eye), strongly recurved, basal segment with small tuft of ochreous scales, second segment longer than third, strongly curved, ochreous mixed with some white, third segment slightly curved, thinly covered in white appressed scales. Haustellum with silver scaling on basal half. Antenna just &gt; ¾ length of forewing, scape white, flagellum cream and ochreous banded throughout with short broad brown serrations bearing short sensillae for ~ ¾ of length, apical portion filiform (Fig. <xref ref-type="fig" rid="F11">82</xref>). <bold><italic>Thorax</italic></bold>: off white, tegulae short, off white; foreleg brown, long thin tibial epiphysis, mid and hind legs beige white, hind legs with thin tuft of long cream scales. Forewing moderately broad, costa almost straight, curving inwards just before termen, apex pointed, termen sharply angled inwards, tornus obtusely rounded, apex of hindwing pointed; dull white, unmarked, scattered ochreous tipped scales postmedially and particularly towards tornus and a patch of thicker white scaling on dorsum also containing some ochreous tipped scales, cilia white with a faint line of ochreous scales at ~1/2 and a greyish ochreous terminal line. Hindwing slightly less broad than forewing, off white, unmarked except for an indistinct patch of brown scales towards the margin between base and CuA<sub>2</sub>. Ventrally: small patch of dark brown scales towards base of forewing between costa and Sc, forewing veins lined with ochreous scales, hindwing white.</p><p><bold>Female</bold>. Unknown.</p><p><bold><italic>Pre-genital abdomen</italic></bold>. White, small white anal tuft. Large patches of tergal spines on posterior half of T2–T7; T8 and sternites weakly sclerotised. Apodemes curved, venulae straight.</p><p><bold><italic>Male genitalia</italic></bold> (Figs <xref ref-type="fig" rid="F9">58A</xref>, <xref ref-type="fig" rid="F9">58B</xref>, <xref ref-type="fig" rid="F12">108</xref>). Uncus short, anterior margin of dorsal surface weakly emarginate, broad at base, posteriorly almost rectangular, barely tapering towards posterior apex. Gnathos with moderately sclerotised lateral arms, medial plate with two large, curved, strongly melanised lateral posterior projections. Tegumen band broad, lateral extensions of tegumen slightly shorter than width of tegumen band. Vinculum robust, V-shaped, projecting anteriorly beyond base of valvae. Saccus short. Juxta with rectangular basal plate, anellus lobes broad, not reaching as far as top of vinculum. Valva broad at base, tapering distally to a pointed apex, costal margin straight, ventral margin convex, sparse fine setae on distal half of ventral surface of valva, thin ventral sclerite medially towards ventral margin. Sacculus large but indistinct, long thin postero-distal thickened membranous extension reaching to apex of ventral sclerite (Fig. <xref ref-type="fig" rid="F12">108</xref>). Aedeagus almost straight, tapering posteriorly to a broad point.</p></tp:treatment-sec><tp:treatment-sec sec-type="Biology and early stages"><title>Biology and early stages.</title><p>Early stages unknown. Adults recorded in late April/early May at 800 and 1450 m.</p></tp:treatment-sec><tp:treatment-sec sec-type="Distribution"><title>Distribution.</title><p>Northern Thailand.</p></tp:treatment-sec><tp:treatment-sec sec-type="Etymology"><title>Etymology.</title><p><italic><tp:taxon-name><tp:taxon-name-part taxon-name-part-type="genus" reg="Ptochoryctis">Ptochoryctis</tp:taxon-name-part> <tp:taxon-name-part taxon-name-part-type="species" reg="blanchella">blanchella</tp:taxon-name-part></tp:taxon-name></italic> sp. nov. – from <italic>blanche</italic>, an old English or old German word meaning white or fair. This is an almost unmarked white species.</p></tp:treatment-sec><tp:treatment-sec><!--Section generated to contain objects referenced in tp:taxon-treatment.--><fig id="F5" position="float" orientation="portrait"><object-id xmlns:xlink="http://www.w3.org/1999/xlink" content-type="doi" xlink:type="simple">10.3897/zookeys.1285.185098.figures5-22</object-id><object-id xmlns:xlink="http://www.w3.org/1999/xlink" content-type="arpha" xlink:type="simple">BE82E6D7-2A93-5870-9262-66D9F5DF9314</object-id><label>Figures 5–22.</label><caption><p>Dorsal images of <italic><tp:taxon-name><tp:taxon-name-part taxon-name-part-type="genus" reg="Ptochoryctis">Ptochoryctis</tp:taxon-name-part></tp:taxon-name></italic> spp. <bold>5</bold>. <italic><tp:taxon-name><tp:taxon-name-part taxon-name-part-type="genus" reg="Ptochoryctis">Ptochoryctis</tp:taxon-name-part> <tp:taxon-name-part taxon-name-part-type="species" reg="eremopa">eremopa</tp:taxon-name-part></tp:taxon-name></italic> Meyrick, 1894, holotype • ♂; <bold>6</bold>. <italic><tp:taxon-name><tp:taxon-name-part taxon-name-part-type="genus" reg="Ptochoryctis">P.</tp:taxon-name-part> <tp:taxon-name-part taxon-name-part-type="species" reg="eremopa">eremopa</tp:taxon-name-part></tp:taxon-name></italic> Meyrick, 1894 • ♂; <bold>7</bold>. <italic><tp:taxon-name><tp:taxon-name-part taxon-name-part-type="genus" reg="Ptochoryctis">P.</tp:taxon-name-part> <tp:taxon-name-part taxon-name-part-type="species" reg="persicotincta">persicotincta</tp:taxon-name-part></tp:taxon-name></italic> sp. nov., holotype • ♂; <bold>8</bold>. <italic><tp:taxon-name><tp:taxon-name-part taxon-name-part-type="genus" reg="Ptochoryctis">P.</tp:taxon-name-part> <tp:taxon-name-part taxon-name-part-type="species" reg="anguillaris">anguillaris</tp:taxon-name-part></tp:taxon-name></italic> Meyrick, 1914, paralectotype ♀; <bold>9</bold>. <italic><tp:taxon-name><tp:taxon-name-part taxon-name-part-type="genus" reg="Ptochoryctis">P.</tp:taxon-name-part> <tp:taxon-name-part taxon-name-part-type="species" reg="caputanatis">caputanatis</tp:taxon-name-part></tp:taxon-name></italic> sp. nov., holotype • ♂; <bold>10</bold>. <italic><tp:taxon-name><tp:taxon-name-part taxon-name-part-type="genus" reg="Ptochoryctis">P.</tp:taxon-name-part> <tp:taxon-name-part taxon-name-part-type="species" reg="draconella">draconella</tp:taxon-name-part></tp:taxon-name></italic> sp. nov., holotype • ♂; <bold>11</bold>. <italic><tp:taxon-name><tp:taxon-name-part taxon-name-part-type="genus" reg="Ptochoryctis">P.</tp:taxon-name-part> <tp:taxon-name-part taxon-name-part-type="species" reg="kitchingi">kitchingi</tp:taxon-name-part></tp:taxon-name></italic> sp. nov., holotype • ♂; <bold>12</bold>. <italic><tp:taxon-name><tp:taxon-name-part taxon-name-part-type="genus" reg="Ptochoryctis">P.</tp:taxon-name-part> <tp:taxon-name-part taxon-name-part-type="species" reg="minimella">minimella</tp:taxon-name-part></tp:taxon-name></italic> sp. nov. holotype • ♂; <bold>13</bold>. <italic><tp:taxon-name><tp:taxon-name-part taxon-name-part-type="genus" reg="Ptochoryctis">P.</tp:taxon-name-part> <tp:taxon-name-part taxon-name-part-type="species" reg="robinsoni">robinsoni</tp:taxon-name-part></tp:taxon-name></italic> sp. nov. holotype • ♂; <bold>14</bold>. <italic><tp:taxon-name><tp:taxon-name-part taxon-name-part-type="genus" reg="Ptochoryctis">P.</tp:taxon-name-part> <tp:taxon-name-part taxon-name-part-type="species" reg="sundarbanica">sundarbanica</tp:taxon-name-part></tp:taxon-name></italic> Sterling &amp; Singh, 2025 holotype • ♂; <bold>15</bold>. <italic><tp:taxon-name><tp:taxon-name-part taxon-name-part-type="genus" reg="Ptochoryctis">P.</tp:taxon-name-part> <tp:taxon-name-part taxon-name-part-type="species" reg="chalazopa">chalazopa</tp:taxon-name-part></tp:taxon-name></italic> Meyrick, 1920 holotype ♀; <bold>16</bold>. <italic><tp:taxon-name><tp:taxon-name-part taxon-name-part-type="genus" reg="Ptochoryctis">P.</tp:taxon-name-part> <tp:taxon-name-part taxon-name-part-type="species" reg="chalazopa">chalazopa</tp:taxon-name-part></tp:taxon-name></italic> Meyrick, 1920 • ♂; <bold>17</bold>. <italic><tp:taxon-name><tp:taxon-name-part taxon-name-part-type="genus" reg="Ptochoryctis">P.</tp:taxon-name-part> <tp:taxon-name-part taxon-name-part-type="species" reg="marmorella">marmorella</tp:taxon-name-part></tp:taxon-name></italic> sp. nov. holotype • ♂; <bold>18</bold>. <italic><tp:taxon-name><tp:taxon-name-part taxon-name-part-type="genus" reg="Ptochoryctis">P.</tp:taxon-name-part> <tp:taxon-name-part taxon-name-part-type="species" reg="corticivora">corticivora</tp:taxon-name-part></tp:taxon-name></italic> (Meyrick, 1934) holotype • ♂; <bold>19</bold>. <italic><tp:taxon-name><tp:taxon-name-part taxon-name-part-type="genus" reg="Ptochoryctis">P.</tp:taxon-name-part> <tp:taxon-name-part taxon-name-part-type="species" reg="corticivora">corticivora</tp:taxon-name-part></tp:taxon-name></italic> (Meyrick, 1934) • ♂; <bold>20</bold>. <italic><tp:taxon-name><tp:taxon-name-part taxon-name-part-type="genus" reg="Ptochoryctis">P.</tp:taxon-name-part> <tp:taxon-name-part taxon-name-part-type="species" reg="blanchella">blanchella</tp:taxon-name-part></tp:taxon-name></italic> sp. nov. paratype • ♂; <bold>21</bold>. <italic><tp:taxon-name><tp:taxon-name-part taxon-name-part-type="genus" reg="Ptochoryctis">P.</tp:taxon-name-part> <tp:taxon-name-part taxon-name-part-type="species" reg="fuscilinea">fuscilinea</tp:taxon-name-part></tp:taxon-name></italic> sp. nov. holotype • ♂; <bold>22</bold>. <italic><tp:taxon-name><tp:taxon-name-part taxon-name-part-type="genus" reg="Ptochoryctis">P.</tp:taxon-name-part> <tp:taxon-name-part taxon-name-part-type="species" reg="acrosticta">acrosticta</tp:taxon-name-part></tp:taxon-name></italic> Meyrick, 1906 lectotype • ♂. Scale bar: 5 mm.</p></caption><graphic xmlns:xlink="http://www.w3.org/1999/xlink" xlink:href="zookeys-1285-261_article-185098__-g005.jpg" id="oo_1723037.jpg" position="float" orientation="portrait" xlink:type="simple"><uri content-type="original_file" xlink:type="simple">https://binary.pensoft.net/fig/1723037</uri></graphic></fig><fig id="F9" position="float" orientation="portrait"><object-id xmlns:xlink="http://www.w3.org/1999/xlink" content-type="doi" xlink:type="simple">10.3897/zookeys.1285.185098.figures55-64</object-id><object-id xmlns:xlink="http://www.w3.org/1999/xlink" content-type="arpha" xlink:type="simple">60AFA4D7-7E2E-5C3D-9421-428EBE9EFA30</object-id><label>Figures 55–64.</label><caption><p>Male genitalia of <italic><tp:taxon-name><tp:taxon-name-part taxon-name-part-type="genus" reg="Ptochoryctis">Ptochoryctis</tp:taxon-name-part></tp:taxon-name></italic> spp. <bold>55</bold>. <italic><tp:taxon-name><tp:taxon-name-part taxon-name-part-type="genus" reg="Ptochoryctis">Ptochoryctis</tp:taxon-name-part> <tp:taxon-name-part taxon-name-part-type="species" reg="chalazopa">chalazopa</tp:taxon-name-part></tp:taxon-name></italic> Meyrick, 1920, slide no. NHMUK014332876; <bold>56</bold>. <italic><tp:taxon-name><tp:taxon-name-part taxon-name-part-type="genus" reg="Ptochoryctis">P.</tp:taxon-name-part> <tp:taxon-name-part taxon-name-part-type="species" reg="marmorella">marmorella</tp:taxon-name-part></tp:taxon-name></italic> sp. nov., holotype, slide no. NHMUK014332877; <bold>57</bold>. <italic><tp:taxon-name><tp:taxon-name-part taxon-name-part-type="genus" reg="Ptochoryctis">P.</tp:taxon-name-part> <tp:taxon-name-part taxon-name-part-type="species" reg="corticivora">corticivora</tp:taxon-name-part></tp:taxon-name></italic> (Meyrick, 1934), comb. nov., lectotype, slide no. JFGC 7691; <bold>58</bold>. <italic><tp:taxon-name><tp:taxon-name-part taxon-name-part-type="genus" reg="Ptochoryctis">P.</tp:taxon-name-part> <tp:taxon-name-part taxon-name-part-type="species" reg="blanchella">blanchella</tp:taxon-name-part></tp:taxon-name></italic> sp. nov., holotype, slide no. NHMUK014331356; <bold>59</bold>. <italic><tp:taxon-name><tp:taxon-name-part taxon-name-part-type="genus" reg="Ptochoryctis">P.</tp:taxon-name-part> <tp:taxon-name-part taxon-name-part-type="species" reg="fuscilinea">fuscilinea</tp:taxon-name-part></tp:taxon-name></italic> sp. nov., holotype, slide no. NHMUK014332884; <bold>60</bold>. <italic><tp:taxon-name><tp:taxon-name-part taxon-name-part-type="genus" reg="Ptochoryctis">P.</tp:taxon-name-part> <tp:taxon-name-part taxon-name-part-type="species" reg="acrosticta">acrosticta</tp:taxon-name-part></tp:taxon-name></italic> Meyrick, 1906, lectotype, slide no. JFGC 7690; <bold>61</bold>. <italic><tp:taxon-name><tp:taxon-name-part taxon-name-part-type="genus" reg="Ptochoryctis">P.</tp:taxon-name-part> <tp:taxon-name-part taxon-name-part-type="species" reg="flavalbella">flavalbella</tp:taxon-name-part></tp:taxon-name></italic> sp. nov., holotype, slide no. NHMUK010316405; <bold>62</bold>. <italic><tp:taxon-name><tp:taxon-name-part taxon-name-part-type="genus" reg="Ptochoryctis">P.</tp:taxon-name-part> <tp:taxon-name-part taxon-name-part-type="species" reg="ochraceella">ochraceella</tp:taxon-name-part></tp:taxon-name></italic> sp. nov. holotype, slide no. NHMUK010316406; <bold>63</bold>. <italic><tp:taxon-name><tp:taxon-name-part taxon-name-part-type="genus" reg="Ptochoryctis">P.</tp:taxon-name-part> <tp:taxon-name-part taxon-name-part-type="species" reg="scionota">scionota</tp:taxon-name-part></tp:taxon-name></italic> Meyrick, 1906 lectotype, slide no. JFGC 7689; <bold>64</bold>. <italic><tp:taxon-name><tp:taxon-name-part taxon-name-part-type="genus" reg="Ptochoryctis">P.</tp:taxon-name-part> <tp:taxon-name-part taxon-name-part-type="species" reg="simbleuta">simbleuta</tp:taxon-name-part></tp:taxon-name></italic> Meyrick, 1907 lectotype, slide no. JFGC 7695. Scale bar: 0.4 mm.</p></caption><graphic xmlns:xlink="http://www.w3.org/1999/xlink" xlink:href="zookeys-1285-261_article-185098__-g009.jpg" id="oo_1723041.jpg" position="float" orientation="portrait" xlink:type="simple"><uri content-type="original_file" xlink:type="simple">https://binary.pensoft.net/fig/1723041</uri></graphic></fig><fig id="F11" position="float" orientation="portrait"><object-id xmlns:xlink="http://www.w3.org/1999/xlink" content-type="doi" xlink:type="simple">10.3897/zookeys.1285.185098.figures79-93</object-id><object-id xmlns:xlink="http://www.w3.org/1999/xlink" content-type="arpha" xlink:type="simple">3D2F5BDD-73F2-5B38-B567-B23EAB0686D1</object-id><label>Figures 79–93.</label><caption><p>Selected morphological characters. n/n numbers refer to characters/states scored in the morphological analysis (Fig. <xref ref-type="fig" rid="F4">4</xref>, Suppl. material <xref ref-type="supplementary-material" rid="S1">1</xref>). The first n/n number (where &gt;1) refers to the principal character/state sought to be illustrated. <bold>79</bold>. <italic><tp:taxon-name><tp:taxon-name-part taxon-name-part-type="genus" reg="Ptochoryctis">Ptochoryctis</tp:taxon-name-part> <tp:taxon-name-part taxon-name-part-type="species" reg="ochraceella">ochraceella</tp:taxon-name-part></tp:taxon-name></italic> sp. nov., head, 4/0; <bold>80</bold>. <italic><tp:taxon-name><tp:taxon-name-part taxon-name-part-type="genus" reg="Ptochoryctis">P.</tp:taxon-name-part> <tp:taxon-name-part taxon-name-part-type="species" reg="caputanatis">caputanatis</tp:taxon-name-part></tp:taxon-name></italic> sp. nov., head, 4/1; <bold>81</bold>. <italic><tp:taxon-name><tp:taxon-name-part taxon-name-part-type="genus" reg="Holcopogon">Holcopogon</tp:taxon-name-part> <tp:taxon-name-part taxon-name-part-type="species" reg="bubulcellus">bubulcellus</tp:taxon-name-part></tp:taxon-name></italic> (Staudinger, 1859), antenna, 6/0; <bold>82</bold>. <italic><tp:taxon-name><tp:taxon-name-part taxon-name-part-type="genus" reg="Ptochoryctis">P.</tp:taxon-name-part> <tp:taxon-name-part taxon-name-part-type="species" reg="blanchella">blanchella</tp:taxon-name-part></tp:taxon-name></italic> sp. nov., antenna, 6/1; <bold>83</bold>. <italic><tp:taxon-name><tp:taxon-name-part taxon-name-part-type="genus" reg="Ptochoryctis">P.</tp:taxon-name-part> <tp:taxon-name-part taxon-name-part-type="species" reg="robinsoni">robinsoni</tp:taxon-name-part></tp:taxon-name></italic> sp. nov., holotype, antenna, 6/2, 7/1; <bold>84</bold>. <italic><tp:taxon-name><tp:taxon-name-part taxon-name-part-type="genus" reg="Ptochoryctis">P.</tp:taxon-name-part> <tp:taxon-name-part taxon-name-part-type="species" reg="caputanatis">caputanatis</tp:taxon-name-part></tp:taxon-name></italic> wing preparation slide no. NHMUK014333419; <bold>85</bold>. <italic><tp:taxon-name><tp:taxon-name-part taxon-name-part-type="genus" reg="Metathrinca">Metathrinca</tp:taxon-name-part> <tp:taxon-name-part taxon-name-part-type="species" reg="argentea">argentea</tp:taxon-name-part></tp:taxon-name></italic> Wang et al., 2000, wing preparation, slide no. NHMUK014333418; <bold>86</bold>. <italic><tp:taxon-name><tp:taxon-name-part taxon-name-part-type="genus" reg="Ptochoryctis">P.</tp:taxon-name-part> <tp:taxon-name-part taxon-name-part-type="species" reg="robinsoni">robinsoni</tp:taxon-name-part></tp:taxon-name></italic> sp. nov., holotype, slide no. NHMUK010316364, uncus and gnathos, 24/0, 25/0; <bold>87</bold>. <italic><tp:taxon-name><tp:taxon-name-part taxon-name-part-type="genus" reg="Ceuthomadarus">Ceuthomadarus</tp:taxon-name-part> <tp:taxon-name-part taxon-name-part-type="species" reg="tenebrionellus">tenebrionellus</tp:taxon-name-part></tp:taxon-name></italic> Mann, 1864 slide no. NHMUK014333415, uncus and gnathos, 24/1, 25/5; <bold>88</bold>. <italic><tp:taxon-name><tp:taxon-name-part taxon-name-part-type="genus" reg="Oegoconia">Oegoconia</tp:taxon-name-part> <tp:taxon-name-part taxon-name-part-type="species" reg="quadripuncta">quadripuncta</tp:taxon-name-part></tp:taxon-name></italic> (Haworth, 1828) B.M. genitalia slide no. 14365, uncus and gnathos, 24/2, 25/1; <bold>89</bold>. <italic><tp:taxon-name><tp:taxon-name-part taxon-name-part-type="genus" reg="Ptochoryctis">P.</tp:taxon-name-part> <tp:taxon-name-part taxon-name-part-type="species" reg="draconella">draconella</tp:taxon-name-part></tp:taxon-name></italic> sp. nov., holotype, slide no. NHMUK014332878, uncus and gnathos, 25/0, 24/0; <bold>90</bold>. <italic><tp:taxon-name><tp:taxon-name-part taxon-name-part-type="genus" reg="Autosticha">Autosticha</tp:taxon-name-part> <tp:taxon-name-part taxon-name-part-type="species" reg="pelodes">pelodes</tp:taxon-name-part></tp:taxon-name></italic> (Meyrick, 1883), holotype, slide no. JFGC9179, uncus and gnathos, 25/1, 24/2; <bold>91</bold>. <italic><tp:taxon-name><tp:taxon-name-part taxon-name-part-type="genus" reg="Ptochoryctis">P.</tp:taxon-name-part> <tp:taxon-name-part taxon-name-part-type="species" reg="fuscilinea">fuscilinea</tp:taxon-name-part></tp:taxon-name></italic> sp. nov., holotype, slide no. NHMUK014332884, uncus and gnathos 25/2, 24/0; <bold>92</bold>. <italic><tp:taxon-name><tp:taxon-name-part taxon-name-part-type="genus" reg="Ptochoryctis">P.</tp:taxon-name-part> <tp:taxon-name-part taxon-name-part-type="species" reg="chalazopa">chalazopa</tp:taxon-name-part></tp:taxon-name></italic> Meyrick, 1920, slide no. NHMUK014332876, uncus and gnathos, 25/3, 24/0; <bold>93</bold>. <italic><tp:taxon-name><tp:taxon-name-part taxon-name-part-type="genus" reg="Periacma">Periacma</tp:taxon-name-part> <tp:taxon-name-part taxon-name-part-type="species" reg="ferialis">ferialis</tp:taxon-name-part></tp:taxon-name></italic> Meyrick, 1894, holotype, slide no. JFGC7875, uncus and gnathos 25/4, 24/2.</p></caption><graphic xmlns:xlink="http://www.w3.org/1999/xlink" xlink:href="zookeys-1285-261_article-185098__-g011.jpg" id="oo_1723043.jpg" position="float" orientation="portrait" xlink:type="simple"><uri content-type="original_file" xlink:type="simple">https://binary.pensoft.net/fig/1723043</uri></graphic></fig><fig id="F4" position="float" orientation="portrait"><object-id xmlns:xlink="http://www.w3.org/1999/xlink" content-type="doi" xlink:type="simple">10.3897/zookeys.1285.185098.figure4</object-id><object-id xmlns:xlink="http://www.w3.org/1999/xlink" content-type="arpha" xlink:type="simple">18940191-0824-56B5-A154-531A00A4E3A5</object-id><label>Figure 4.</label><caption><p>Phylogeny based on a mixed dataset for 47 taxa and 6121 characters (including 40 morphological characters) from a consensus tree analysed in MrBayes with posterior support values for nodes shown where significant. The combined matrix and this consensus tree were loaded into Winclada to allow the character mapping: filled circles show forward nonhomoplasious changes, which may be either synapomorphies or autapomorphies; unfilled circles show forward changes with homoplasy or reversal. Valvae of xyloryctid exemplars illustrate presence or absence (<italic><tp:taxon-name><tp:taxon-name-part taxon-name-part-type="genus" reg="Ptochoryctis">Ptochoryctis</tp:taxon-name-part></tp:taxon-name></italic> only) of a developed articulated saccular process on the male valva. The tree is midpoint rooted on <tp:taxon-name><tp:taxon-name-part taxon-name-part-type="family" reg="Lecithoceridae">Lecithoceridae</tp:taxon-name-part></tp:taxon-name>.</p></caption><graphic xmlns:xlink="http://www.w3.org/1999/xlink" xlink:href="zookeys-1285-261_article-185098__-g004.jpg" id="oo_1723036.jpg" position="float" orientation="portrait" xlink:type="simple"><uri content-type="original_file" xlink:type="simple">https://binary.pensoft.net/fig/1723036</uri></graphic></fig><supplementary-material xmlns:xlink="http://www.w3.org/1999/xlink" id="S1" position="float" orientation="portrait" xlink:type="simple"><object-id content-type="doi" xlink:type="simple">10.3897/zookeys.1285.185098.suppl1</object-id><object-id content-type="arpha" xlink:type="simple">EFF08780-BEDE-5601-997F-ECEFA42BD7D4</object-id><label>Supplementary material 1</label><caption><p>Accession numbers and other data associated with sequenced specimens</p></caption><statement content-type="dataType"><label>Data type</label><p>xlsx</p></statement><media xlink:href="zookeys-1285-261_article-185098__-s001.xlsx" mimetype="application" mime-subtype="vnd.openxmlformats-officedocument.spreadsheetml.sheet" position="float" orientation="portrait" id="oo_1723046.xlsx" xlink:type="simple"><uri content-type="original_file" xlink:type="simple">https://binary.pensoft.net/file/1723046</uri></media><permissions><license xlink:type="simple"><license-p>This dataset is made available under the Open Database License (<ext-link ext-link-type="uri" xlink:href="http://opendatacommons.org/licenses/odbl/1.0/" xlink:type="simple">http://opendatacommons.org/licenses/odbl/1.0/</ext-link>). The Open Database License (ODbL) is a license agreement intended to allow users to freely share, modify, and use this Dataset while maintaining this same freedom for others, provided that the original source and author(s) are credited.</license-p></license></permissions><attrib specific-use="authors"> Mark J. Sterling, David C. Lees</attrib></supplementary-material><fig id="F12" position="float" orientation="portrait"><object-id xmlns:xlink="http://www.w3.org/1999/xlink" content-type="doi" xlink:type="simple">10.3897/zookeys.1285.185098.figures94-112</object-id><object-id xmlns:xlink="http://www.w3.org/1999/xlink" content-type="arpha" xlink:type="simple">319847EB-C403-52B5-9293-212864F0A2F3</object-id><label>Figures 94–112.</label><caption><p>Selected morphological characters. n/n numbers refer to characters/states scored in the morphological analysis (Fig. <xref ref-type="fig" rid="F4">4</xref>, Suppl. material <xref ref-type="supplementary-material" rid="S1">1</xref>). The first n/n number (where &gt;1) refers to the principal character/state sought to be illustrated. <bold>94</bold>. <italic><tp:taxon-name><tp:taxon-name-part taxon-name-part-type="genus" reg="Ceuthomadarus">Ceuthomadarus</tp:taxon-name-part> <tp:taxon-name-part taxon-name-part-type="species" reg="tenebrionellus">tenebrionellus</tp:taxon-name-part></tp:taxon-name></italic> Mann, 1864 slide no. NHMUK014333415, uncus and gnathos, 25/5; <bold>95</bold>. <italic><tp:taxon-name><tp:taxon-name-part taxon-name-part-type="genus" reg="Ptochoryctis">Ptochoryctis</tp:taxon-name-part> <tp:taxon-name-part taxon-name-part-type="species" reg="marmorella">marmorella</tp:taxon-name-part></tp:taxon-name></italic> sp. nov., holotype, slide no. NHMUK014332877, tegumen, 28/0, 24/0, 25/3; <bold>96</bold>. <italic><tp:taxon-name><tp:taxon-name-part taxon-name-part-type="genus" reg="Oegoconia">Oegoconia</tp:taxon-name-part> <tp:taxon-name-part taxon-name-part-type="species" reg="quadripuncta">quadripuncta</tp:taxon-name-part></tp:taxon-name></italic> (Haworth, 1828) B.M. genitalia slide no. 14365, tegumen, 28/2; <bold>97</bold>. <italic><tp:taxon-name><tp:taxon-name-part taxon-name-part-type="genus" reg="Ceuthomadarus">Ceuthomadarus</tp:taxon-name-part> <tp:taxon-name-part taxon-name-part-type="species" reg="tenebrionellus">tenebrionellus</tp:taxon-name-part></tp:taxon-name></italic> Mann, 1864 slide no. NHMUK014333415, tegumen, 28/1; <bold>98</bold>. <italic><tp:taxon-name><tp:taxon-name-part taxon-name-part-type="genus" reg="Lecithocera">Lecithocera</tp:taxon-name-part> <tp:taxon-name-part taxon-name-part-type="species" reg="nigrana">nigrana</tp:taxon-name-part></tp:taxon-name></italic> (Duponchel, 1836) B.M. genitalia slide no. 14081, tegumen bridge, 29/1, 31/0; <bold>99</bold>. <italic><tp:taxon-name><tp:taxon-name-part taxon-name-part-type="genus" reg="Ptochoryctis">P.</tp:taxon-name-part> <tp:taxon-name-part taxon-name-part-type="species" reg="caputanatis">caputanatis</tp:taxon-name-part></tp:taxon-name></italic> sp. nov., holotype, slide no. NHMUK010316363, anellus lobes, 30/0; <bold>100</bold>. <italic><tp:taxon-name><tp:taxon-name-part taxon-name-part-type="genus" reg="Autosticha">Autosticha</tp:taxon-name-part> <tp:taxon-name-part taxon-name-part-type="species" reg="modicella">modicella</tp:taxon-name-part></tp:taxon-name></italic> (Christoph, 1882), slide no. NHMUK014333416, anellus lobes, 30/1; <bold>101</bold>. <italic><tp:taxon-name><tp:taxon-name-part taxon-name-part-type="genus" reg="Ptochoryctis">P.</tp:taxon-name-part> <tp:taxon-name-part taxon-name-part-type="species" reg="caputanatis">caputanatis</tp:taxon-name-part></tp:taxon-name></italic> sp. nov., holotype, slide no. NHMUK010316363, valva, 31/1, 34/1 <bold>102</bold>. <italic><tp:taxon-name><tp:taxon-name-part taxon-name-part-type="genus" reg="Symmoca">Symmoca</tp:taxon-name-part> <tp:taxon-name-part taxon-name-part-type="species" reg="signatella">signatella</tp:taxon-name-part></tp:taxon-name></italic> Herrich-Schäffer, 1854, B.M. genitalia slide no. 14168, valva, 31/2; <bold>103</bold>. <italic><tp:taxon-name><tp:taxon-name-part taxon-name-part-type="genus" reg="Metathrinca">Metathrinca</tp:taxon-name-part> <tp:taxon-name-part taxon-name-part-type="species" reg="argentea">argentea</tp:taxon-name-part></tp:taxon-name></italic><xref ref-type="bibr" rid="B57">Wang et al. 2000</xref>, holotype, slide no. L97379, valva, 31/3; <bold>104</bold>. <italic><tp:taxon-name><tp:taxon-name-part taxon-name-part-type="genus" reg="Ptochoryctis">P.</tp:taxon-name-part> <tp:taxon-name-part taxon-name-part-type="species" reg="scionota">scionota</tp:taxon-name-part></tp:taxon-name></italic> Meyrick, 1906 lectotype, slide no. JFGC 7689, valva, 34/1, 33/1; <bold>105</bold>. <italic><tp:taxon-name><tp:taxon-name-part taxon-name-part-type="genus" reg="Ptochoryctis">P.</tp:taxon-name-part> <tp:taxon-name-part taxon-name-part-type="species" reg="minimella">minimella</tp:taxon-name-part></tp:taxon-name></italic> sp. nov., holotype, slide no. NHMUK014332882, valva, 34/1, 33/1; <bold>106</bold>. <italic><tp:taxon-name><tp:taxon-name-part taxon-name-part-type="genus" reg="Ptochoryctis">P.</tp:taxon-name-part> <tp:taxon-name-part taxon-name-part-type="species" reg="eremopa">eremopa</tp:taxon-name-part></tp:taxon-name></italic> Meyrick, 1894, holotype, slide no. JFGC7683, valva, 34/1, 33/1; <bold>107</bold>. <italic><tp:taxon-name><tp:taxon-name-part taxon-name-part-type="genus" reg="Ptochoryctis">P.</tp:taxon-name-part> <tp:taxon-name-part taxon-name-part-type="species" reg="ochraceella">ochraceella</tp:taxon-name-part></tp:taxon-name></italic> sp. nov. holotype, slide no. NHMUK010316406, valva, 34/1, 33/1; <bold>108</bold>. <italic><tp:taxon-name><tp:taxon-name-part taxon-name-part-type="genus" reg="Ptochoryctis">P.</tp:taxon-name-part> <tp:taxon-name-part taxon-name-part-type="species" reg="blanchella">blanchella</tp:taxon-name-part></tp:taxon-name></italic> sp. nov., holotype, slide no. NHMUK014331356, valva, 34/1, 33/1; <bold>109</bold>. <italic><tp:taxon-name><tp:taxon-name-part taxon-name-part-type="genus" reg="Ptochoryctis">Ptochoryctis</tp:taxon-name-part> <tp:taxon-name-part taxon-name-part-type="species" reg="chalazopa">chalazopa</tp:taxon-name-part></tp:taxon-name></italic> Meyrick, 1920, slide no. NHMUK014332876, valva, 34/1, 33/1; <bold>110</bold>. <italic><tp:taxon-name><tp:taxon-name-part taxon-name-part-type="genus" reg="Ptochoryctis">P.</tp:taxon-name-part> <tp:taxon-name-part taxon-name-part-type="species" reg="corticivora">corticivora</tp:taxon-name-part></tp:taxon-name></italic> (Meyrick, 1934), comb. nov., valva, slide no. NHMUK014333407; <bold>111</bold>. <italic><tp:taxon-name><tp:taxon-name-part taxon-name-part-type="genus" reg="Oegoconia">O.</tp:taxon-name-part> <tp:taxon-name-part taxon-name-part-type="species" reg="deauratella">deauratella</tp:taxon-name-part></tp:taxon-name></italic> (Herrich-Schäffer, 1854), B.M. genitalia slide no. 14269, valva, 35/0, 31/2, 33/0, 36/0, 37/0; <bold>112</bold>. <italic><tp:taxon-name><tp:taxon-name-part taxon-name-part-type="genus" reg="Metathrinca">M.</tp:taxon-name-part> <tp:taxon-name-part taxon-name-part-type="species" reg="inviolata">inviolata</tp:taxon-name-part></tp:taxon-name></italic> (Meyrick, 1925), comb. nov., slide no. NHMUK010316416, valva, 35/1, 31/3, 33/0, 36/1, 37/1.</p></caption><graphic xmlns:xlink="http://www.w3.org/1999/xlink" xlink:href="zookeys-1285-261_article-185098__-g012.jpg" id="oo_1723044.jpg" position="float" orientation="portrait" xlink:type="simple"><uri content-type="original_file" xlink:type="simple">https://binary.pensoft.net/fig/1723044</uri></graphic></fig></tp:treatment-sec><ref-list><ref id="B57"><mixed-citation xmlns:xlink="http://www.w3.org/1999/xlink" xlink:type="simple">Wang S, Zheng Z, Li H (2000) A study on the genus <italic><tp:taxon-name><tp:taxon-name-part taxon-name-part-type="genus">Metathrinca</tp:taxon-name-part></tp:taxon-name></italic> Meyrick (<tp:taxon-name><tp:taxon-name-part taxon-name-part-type="order">Lepidoptera</tp:taxon-name-part></tp:taxon-name>: <tp:taxon-name><tp:taxon-name-part taxon-name-part-type="family">Xyloryctidae</tp:taxon-name-part></tp:taxon-name>), with descriptions of three new species from China. Entomotaxonomia 22(3): 229–234.</mixed-citation></ref></ref-list></tp:taxon-treatment>
