# Supplementary material for: A revision of the genus Ptochoryctis Meyrick, 1894 (Lepidoptera, Gelechioidea, Xyloryctidae) with the description of 12 new species
Source: Zookeys. 2026 Jul 22;1285:261–328. doi: 10.3897/zookeys.1285.185098 (PMC13421406; doi:10.3897/zookeys.1285.185098)
Supplement: XML Treatment for Ptochoryctis fuscilinea [file zookeys.1285.185098-treatment15.xml]

<!DOCTYPE tp:taxon-treatment
  PUBLIC "-//TaxonX//DTD Taxonomic Treatment Publishing DTD v0 20100105//EN" "tax-treatment-NSO.dtd">
<tp:taxon-treatment xmlns:tp="http://www.plazi.org/taxpub"><tp:treatment-meta><kwd-group><label>Taxon classification</label><kwd>
                  <named-content content-type="kingdom">Animalia</named-content>
                </kwd><kwd>
                  <named-content content-type="order">Lepidoptera</named-content>
                </kwd><kwd>
                  <named-content content-type="family">Autostichidae</named-content>
                </kwd></kwd-group><mixed-citation publication-type="journal"><person-group><name><surname>Sterling</surname><given-names>Mark J.</given-names></name><name><surname>Lees</surname><given-names>David C.</given-names></name></person-group><article-title>A revision of the genus <italic><tp:taxon-name><tp:taxon-name-part taxon-name-part-type="genus" reg="Ptochoryctis">Ptochoryctis</tp:taxon-name-part></tp:taxon-name></italic> Meyrick, 1894 (<tp:taxon-name><tp:taxon-name-part taxon-name-part-type="order" reg="Lepidoptera">Lepidoptera</tp:taxon-name-part></tp:taxon-name>, <tp:taxon-name><tp:taxon-name-part taxon-name-part-type="superfamily" reg="Gelechioidea">Gelechioidea</tp:taxon-name-part></tp:taxon-name>, <tp:taxon-name><tp:taxon-name-part taxon-name-part-type="family" reg="Xyloryctidae">Xyloryctidae</tp:taxon-name-part></tp:taxon-name>) with the description of 12 new species</article-title><source>Zookeys</source><day>22</day><month>07</month><year>2026</year><volume>1285</volume><fpage>261</fpage><lpage>328</lpage><pub-id pub-id-type="doi">10.3897/zookeys.1285.185098</pub-id></mixed-citation></tp:treatment-meta><tp:nomenclature><tp:taxon-name><object-id xmlns:xlink="http://www.w3.org/1999/xlink" content-type="arpha" xlink:type="simple">F09B0F69-C504-5985-86EF-63D393658761</object-id>
                        		<tp:taxon-name-part taxon-name-part-type="genus" reg="Ptochoryctis">Ptochoryctis</tp:taxon-name-part> <tp:taxon-name-part taxon-name-part-type="species" reg="fuscilinea">fuscilinea</tp:taxon-name-part>
                        	
                        		<object-id xmlns:xlink="http://www.w3.org/1999/xlink" content-type="zoobank" xlink:type="simple">https://zoobank.org/54328B27-A49B-47BA-AEED-4F3F6AC1FEA9</object-id>
                        	</tp:taxon-name><tp:taxon-status xmlns:xlink="http://www.w3.org/1999/xlink" xlink:type="simple">sp. nov.</tp:taxon-status><xref ref-type="fig" rid="F5">Figs 21</xref><xref ref-type="fig" rid="F9">, 59 A, B, 73, 91</xref></tp:nomenclature><tp:treatment-sec sec-type="DNA barcodes"><title>DNA barcodes.</title><p><abbrev xmlns:xlink="http://www.w3.org/1999/xlink" xlink:title="Barcode Index Number" xlink:type="simple">BIN</abbrev>, <ext-link xmlns:xlink="http://www.w3.org/1999/xlink" xlink:href="http://boldsystems.org/index.php/Public_BarcodeCluster?clusteruri=BOLD:AHC2564" ext-link-type="uri" xlink:type="simple">BOLD:AHC2564</ext-link> (Process IDs <ext-link xmlns:xlink="http://www.w3.org/1999/xlink" xlink:href="https://portal.boldsystems.org/result?query=BSNHM1690-25%5Bids%5D" ext-link-type="uri" xlink:type="simple">BSNHM1690-25</ext-link>, <ext-link xmlns:xlink="http://www.w3.org/1999/xlink" xlink:href="https://portal.boldsystems.org/result?query=BSNHM1785-25%5Bids%5D" ext-link-type="uri" xlink:type="simple">BSNHM1785-25</ext-link>, <ext-link xmlns:xlink="http://www.w3.org/1999/xlink" xlink:href="https://portal.boldsystems.org/result?query=BSNHM4264-25%5Bids%5D" ext-link-type="uri" xlink:type="simple">BSNHM4264-25</ext-link>).</p></tp:treatment-sec><tp:treatment-sec sec-type="Type material"><title>Type material.</title><p>Malaysia: <bold><italic>Holotype</italic></bold> • ♂, West Malaysia, Fraser’s Hill, Semantan Bungalow, 1250 m, 4–9.viii.1986, G.S. Robinson leg., fwl 6 mm, specimen no. NHMUK013701080, slide no. NHMUK014332884; <bold><italic>Paratypes</italic></bold> (1♂, 4♀), • 1♂, same collection data as holotype, specimen no. NHMUK013701078, slide no. NHMUK014332676; • 2♀ West Malaysia, Fraser’s Hill, Jeriau Road, 1140 m, 5–12.viii.1986, G.S. Robinson leg., specimen no. NHMUK013701076, slide no. NHMUK014332885; specimen no. NHMUK013700856; • 2♀ West Malaysia, Fraser’s Hill, Gap Road, 1190 m, 8–10.viii.1986, G.S. Robinson leg., specimen no. NHMUK013700850, slide no. NHMUK014333406; specimen no. NHMUK013700808.</p></tp:treatment-sec><tp:treatment-sec sec-type="Diagnosis"><title>Diagnosis.</title><p>Externally the broad submedial fuscous streak on the forewing which terminates close to the tornus is diagnostic. Also, this is one of only three species apart from some members of the <italic>anguillaris</italic> group in which the male antenna is serrate as opposed to bipectinate. The male genitalia are similar to those of <italic><tp:taxon-name><tp:taxon-name-part taxon-name-part-type="genus" reg="Ptochoryctis">P.</tp:taxon-name-part> <tp:taxon-name-part taxon-name-part-type="species" reg="eremopa">eremopa</tp:taxon-name-part></tp:taxon-name></italic>, but in <italic><tp:taxon-name><tp:taxon-name-part taxon-name-part-type="genus" reg="Ptochoryctis">P.</tp:taxon-name-part> <tp:taxon-name-part taxon-name-part-type="species" reg="fuscilinea">fuscilinea</tp:taxon-name-part></tp:taxon-name></italic> the costal margin of the valva is almost straight and the apex of the valva is pointed whereas in <italic><tp:taxon-name><tp:taxon-name-part taxon-name-part-type="genus" reg="Ptochoryctis">P.</tp:taxon-name-part> <tp:taxon-name-part taxon-name-part-type="species" reg="eremopa">eremopa</tp:taxon-name-part></tp:taxon-name></italic> the costal margin of the valva is concave and the apex is rounded. Also, the lateral posterior projections of the gnathos are broader in <italic><tp:taxon-name><tp:taxon-name-part taxon-name-part-type="genus" reg="Ptochoryctis">P.</tp:taxon-name-part> <tp:taxon-name-part taxon-name-part-type="species" reg="fuscilinea">fuscilinea</tp:taxon-name-part></tp:taxon-name></italic> than in <italic><tp:taxon-name><tp:taxon-name-part taxon-name-part-type="genus" reg="Ptochoryctis">P.</tp:taxon-name-part> <tp:taxon-name-part taxon-name-part-type="species" reg="eremopa">eremopa</tp:taxon-name-part></tp:taxon-name></italic> and the emargination of the posterior margin of the gnathos is shallower in <italic><tp:taxon-name><tp:taxon-name-part taxon-name-part-type="genus" reg="Ptochoryctis">P.</tp:taxon-name-part> <tp:taxon-name-part taxon-name-part-type="species" reg="fuscilinea">fuscilinea</tp:taxon-name-part></tp:taxon-name></italic> (Figs <xref ref-type="fig" rid="F8">44A</xref>, <xref ref-type="fig" rid="F8">45</xref>, <xref ref-type="fig" rid="F8">46A</xref>, <xref ref-type="fig" rid="F9">59A</xref>).</p></tp:treatment-sec><tp:treatment-sec sec-type="Description"><title>Description.</title><p><bold>Male</bold> (Fig. <xref ref-type="fig" rid="F5">21</xref>). 13.5 mm. <bold><italic>Head</italic></bold>: Frons iridescent white with brassy scaling laterally, vertex with tufts of iridescent white scales laterally on occiput and two further broad tufts of white scales, some tipped dark brown, from posterior margin occiput pointing posteriorly, overlaying a collar of white scales on anterior margin of prothorax, pointing posteriorly. Pilifers with thick whitish bristles. Maxillary palps white. Labial palps long (&gt; 2.5× diameter of eye), strongly recurved, basal segment golden brown with a slight tuft, second segment curved, outer lateral and ventral surfaces golden brown, inner lateral and dorsal surfaces white, third segment white, second segment longer than third. Haustellum with silver scaling at base. Antenna &gt; ¾ length of forewing, serrate, scape and pedicel white, flagellum with white scaling on dorsum to ¼, finely serrate for ¾ length, serrations covered in white sensillae, apical part filiform. <bold><italic>Thorax</italic></bold>: white, mottled dark brown, tegulae short, white, foreleg brown, small tibial epiphysis, mid legs and hind legs white with long white scale tufts. Forewing broad, costa gently arched, apex rounded, termen angled inwards, tornus obtusely angled, iridescent white with scattered dark brown scaling, a broad, dark brown, sub-dorsal streak from ¼ almost to termen, an interrupted dark brown subterminal line from costa almost to dorsum, cilia white with dark brown line at 1/3 and broader grey brown terminal band. Hindwings with rounded, slightly projecting, apex, white. Ventrally: forewings pale brown, dark brown towards costa, hindwings white, unmarked.</p><p><bold>Female</bold>. Similar to male, slightly larger, 14.0–14.5 mm, antenna filiform throughout.</p><p><bold><italic>Pre-genital abdomen</italic></bold>. White. Anal tuft white. Tergal spines on posterior parts of T2 to T7. T8 and sternites not sclerotised.</p><p><bold><italic>Male genitalia</italic></bold> (Figs <xref ref-type="fig" rid="F9">59A</xref>, <xref ref-type="fig" rid="F9">59B</xref>, <xref ref-type="fig" rid="F11">91</xref>). Uncus short, anteriorly broad, tapering substantially towards posterior apex, anterior margin of dorsal surface strongly emarginate. Gnathos with strongly sclerotised lateral arms, medial plate with two broad, strongly sclerotised, lateral posterior projections. Tegumen band broad, lateral extensions of tegumen slightly shorter than width of tegumen band. Vinculum robust U-shaped, somewhat projecting beyond base of valvae. Saccus short and broad. Juxta with broad basal plate and broad anellus lobes extending almost to costal margin of valva. Valva with costal margin almost straight, ventral margin gently convex, pointed apically and with small process at apex, short fine setae on ventral surface towards apex, thin ventral sclerite medially towards ventral margin. Sacculus broad with long thin postero-distal thickened membranous extension which extends beyond ventral sclerite. Aedeagus small, almost straight.</p><p><bold><italic>Female genitalia</italic></bold> (Fig. <xref ref-type="fig" rid="F10">73</xref>). Papillae anales short and broad. Apophyses posteriores same length as apophyses anteriores, both short. Posterior margin of S8 emarginate. Thin, pointed lamella postvaginalis above ostium. Ostium small and circular. Antrum short and narrow, lightly sclerotised posteriorly. Ductus bursae thin and membranous throughout. Corpus bursae round, membranous, without signum.</p></tp:treatment-sec><tp:treatment-sec sec-type="Biology and early stages"><title>Biology and early stages.</title><p>Early stages unknown. Adults have been found in August at between 1140 and 1250 m elevation.</p></tp:treatment-sec><tp:treatment-sec sec-type="Distribution"><title>Distribution.</title><p>Peninsular Malaysia.</p></tp:treatment-sec><tp:treatment-sec sec-type="Etymology"><title>Etymology.</title><p><italic><tp:taxon-name><tp:taxon-name-part taxon-name-part-type="genus" reg="Ptochoryctis">Ptochoryctis</tp:taxon-name-part> <tp:taxon-name-part taxon-name-part-type="species" reg="fuscilinea">fuscilinea</tp:taxon-name-part></tp:taxon-name></italic> from <italic>fuscus</italic> (lat.) dusky and <italic>linea</italic> (Lat.) a line. From the dark submedial line on the forewing of this species. The epithet is an adjective in the nominative singular.</p></tp:treatment-sec><tp:treatment-sec><!--Section generated to contain objects referenced in tp:taxon-treatment.--><fig id="F5" position="float" orientation="portrait"><object-id xmlns:xlink="http://www.w3.org/1999/xlink" content-type="doi" xlink:type="simple">10.3897/zookeys.1285.185098.figures5-22</object-id><object-id xmlns:xlink="http://www.w3.org/1999/xlink" content-type="arpha" xlink:type="simple">BE82E6D7-2A93-5870-9262-66D9F5DF9314</object-id><label>Figures 5–22.</label><caption><p>Dorsal images of <italic><tp:taxon-name><tp:taxon-name-part taxon-name-part-type="genus" reg="Ptochoryctis">Ptochoryctis</tp:taxon-name-part></tp:taxon-name></italic> spp. <bold>5</bold>. <italic><tp:taxon-name><tp:taxon-name-part taxon-name-part-type="genus" reg="Ptochoryctis">Ptochoryctis</tp:taxon-name-part> <tp:taxon-name-part taxon-name-part-type="species" reg="eremopa">eremopa</tp:taxon-name-part></tp:taxon-name></italic> Meyrick, 1894, holotype • ♂; <bold>6</bold>. <italic><tp:taxon-name><tp:taxon-name-part taxon-name-part-type="genus" reg="Ptochoryctis">P.</tp:taxon-name-part> <tp:taxon-name-part taxon-name-part-type="species" reg="eremopa">eremopa</tp:taxon-name-part></tp:taxon-name></italic> Meyrick, 1894 • ♂; <bold>7</bold>. <italic><tp:taxon-name><tp:taxon-name-part taxon-name-part-type="genus" reg="Ptochoryctis">P.</tp:taxon-name-part> <tp:taxon-name-part taxon-name-part-type="species" reg="persicotincta">persicotincta</tp:taxon-name-part></tp:taxon-name></italic> sp. nov., holotype • ♂; <bold>8</bold>. <italic><tp:taxon-name><tp:taxon-name-part taxon-name-part-type="genus" reg="Ptochoryctis">P.</tp:taxon-name-part> <tp:taxon-name-part taxon-name-part-type="species" reg="anguillaris">anguillaris</tp:taxon-name-part></tp:taxon-name></italic> Meyrick, 1914, paralectotype ♀; <bold>9</bold>. <italic><tp:taxon-name><tp:taxon-name-part taxon-name-part-type="genus" reg="Ptochoryctis">P.</tp:taxon-name-part> <tp:taxon-name-part taxon-name-part-type="species" reg="caputanatis">caputanatis</tp:taxon-name-part></tp:taxon-name></italic> sp. nov., holotype • ♂; <bold>10</bold>. <italic><tp:taxon-name><tp:taxon-name-part taxon-name-part-type="genus" reg="Ptochoryctis">P.</tp:taxon-name-part> <tp:taxon-name-part taxon-name-part-type="species" reg="draconella">draconella</tp:taxon-name-part></tp:taxon-name></italic> sp. nov., holotype • ♂; <bold>11</bold>. <italic><tp:taxon-name><tp:taxon-name-part taxon-name-part-type="genus" reg="Ptochoryctis">P.</tp:taxon-name-part> <tp:taxon-name-part taxon-name-part-type="species" reg="kitchingi">kitchingi</tp:taxon-name-part></tp:taxon-name></italic> sp. nov., holotype • ♂; <bold>12</bold>. <italic><tp:taxon-name><tp:taxon-name-part taxon-name-part-type="genus" reg="Ptochoryctis">P.</tp:taxon-name-part> <tp:taxon-name-part taxon-name-part-type="species" reg="minimella">minimella</tp:taxon-name-part></tp:taxon-name></italic> sp. nov. holotype • ♂; <bold>13</bold>. <italic><tp:taxon-name><tp:taxon-name-part taxon-name-part-type="genus" reg="Ptochoryctis">P.</tp:taxon-name-part> <tp:taxon-name-part taxon-name-part-type="species" reg="robinsoni">robinsoni</tp:taxon-name-part></tp:taxon-name></italic> sp. nov. holotype • ♂; <bold>14</bold>. <italic><tp:taxon-name><tp:taxon-name-part taxon-name-part-type="genus" reg="Ptochoryctis">P.</tp:taxon-name-part> <tp:taxon-name-part taxon-name-part-type="species" reg="sundarbanica">sundarbanica</tp:taxon-name-part></tp:taxon-name></italic> Sterling &amp; Singh, 2025 holotype • ♂; <bold>15</bold>. <italic><tp:taxon-name><tp:taxon-name-part taxon-name-part-type="genus" reg="Ptochoryctis">P.</tp:taxon-name-part> <tp:taxon-name-part taxon-name-part-type="species" reg="chalazopa">chalazopa</tp:taxon-name-part></tp:taxon-name></italic> Meyrick, 1920 holotype ♀; <bold>16</bold>. <italic><tp:taxon-name><tp:taxon-name-part taxon-name-part-type="genus" reg="Ptochoryctis">P.</tp:taxon-name-part> <tp:taxon-name-part taxon-name-part-type="species" reg="chalazopa">chalazopa</tp:taxon-name-part></tp:taxon-name></italic> Meyrick, 1920 • ♂; <bold>17</bold>. <italic><tp:taxon-name><tp:taxon-name-part taxon-name-part-type="genus" reg="Ptochoryctis">P.</tp:taxon-name-part> <tp:taxon-name-part taxon-name-part-type="species" reg="marmorella">marmorella</tp:taxon-name-part></tp:taxon-name></italic> sp. nov. holotype • ♂; <bold>18</bold>. <italic><tp:taxon-name><tp:taxon-name-part taxon-name-part-type="genus" reg="Ptochoryctis">P.</tp:taxon-name-part> <tp:taxon-name-part taxon-name-part-type="species" reg="corticivora">corticivora</tp:taxon-name-part></tp:taxon-name></italic> (Meyrick, 1934) holotype • ♂; <bold>19</bold>. <italic><tp:taxon-name><tp:taxon-name-part taxon-name-part-type="genus" reg="Ptochoryctis">P.</tp:taxon-name-part> <tp:taxon-name-part taxon-name-part-type="species" reg="corticivora">corticivora</tp:taxon-name-part></tp:taxon-name></italic> (Meyrick, 1934) • ♂; <bold>20</bold>. <italic><tp:taxon-name><tp:taxon-name-part taxon-name-part-type="genus" reg="Ptochoryctis">P.</tp:taxon-name-part> <tp:taxon-name-part taxon-name-part-type="species" reg="blanchella">blanchella</tp:taxon-name-part></tp:taxon-name></italic> sp. nov. paratype • ♂; <bold>21</bold>. <italic><tp:taxon-name><tp:taxon-name-part taxon-name-part-type="genus" reg="Ptochoryctis">P.</tp:taxon-name-part> <tp:taxon-name-part taxon-name-part-type="species" reg="fuscilinea">fuscilinea</tp:taxon-name-part></tp:taxon-name></italic> sp. nov. holotype • ♂; <bold>22</bold>. <italic><tp:taxon-name><tp:taxon-name-part taxon-name-part-type="genus" reg="Ptochoryctis">P.</tp:taxon-name-part> <tp:taxon-name-part taxon-name-part-type="species" reg="acrosticta">acrosticta</tp:taxon-name-part></tp:taxon-name></italic> Meyrick, 1906 lectotype • ♂. Scale bar: 5 mm.</p></caption><graphic xmlns:xlink="http://www.w3.org/1999/xlink" xlink:href="zookeys-1285-261_article-185098__-g005.jpg" id="oo_1723037.jpg" position="float" orientation="portrait" xlink:type="simple"><uri content-type="original_file" xlink:type="simple">https://binary.pensoft.net/fig/1723037</uri></graphic></fig><fig id="F9" position="float" orientation="portrait"><object-id xmlns:xlink="http://www.w3.org/1999/xlink" content-type="doi" xlink:type="simple">10.3897/zookeys.1285.185098.figures55-64</object-id><object-id xmlns:xlink="http://www.w3.org/1999/xlink" content-type="arpha" xlink:type="simple">60AFA4D7-7E2E-5C3D-9421-428EBE9EFA30</object-id><label>Figures 55–64.</label><caption><p>Male genitalia of <italic><tp:taxon-name><tp:taxon-name-part taxon-name-part-type="genus" reg="Ptochoryctis">Ptochoryctis</tp:taxon-name-part></tp:taxon-name></italic> spp. <bold>55</bold>. <italic><tp:taxon-name><tp:taxon-name-part taxon-name-part-type="genus" reg="Ptochoryctis">Ptochoryctis</tp:taxon-name-part> <tp:taxon-name-part taxon-name-part-type="species" reg="chalazopa">chalazopa</tp:taxon-name-part></tp:taxon-name></italic> Meyrick, 1920, slide no. NHMUK014332876; <bold>56</bold>. <italic><tp:taxon-name><tp:taxon-name-part taxon-name-part-type="genus" reg="Ptochoryctis">P.</tp:taxon-name-part> <tp:taxon-name-part taxon-name-part-type="species" reg="marmorella">marmorella</tp:taxon-name-part></tp:taxon-name></italic> sp. nov., holotype, slide no. NHMUK014332877; <bold>57</bold>. <italic><tp:taxon-name><tp:taxon-name-part taxon-name-part-type="genus" reg="Ptochoryctis">P.</tp:taxon-name-part> <tp:taxon-name-part taxon-name-part-type="species" reg="corticivora">corticivora</tp:taxon-name-part></tp:taxon-name></italic> (Meyrick, 1934), comb. nov., lectotype, slide no. JFGC 7691; <bold>58</bold>. <italic><tp:taxon-name><tp:taxon-name-part taxon-name-part-type="genus" reg="Ptochoryctis">P.</tp:taxon-name-part> <tp:taxon-name-part taxon-name-part-type="species" reg="blanchella">blanchella</tp:taxon-name-part></tp:taxon-name></italic> sp. nov., holotype, slide no. NHMUK014331356; <bold>59</bold>. <italic><tp:taxon-name><tp:taxon-name-part taxon-name-part-type="genus" reg="Ptochoryctis">P.</tp:taxon-name-part> <tp:taxon-name-part taxon-name-part-type="species" reg="fuscilinea">fuscilinea</tp:taxon-name-part></tp:taxon-name></italic> sp. nov., holotype, slide no. NHMUK014332884; <bold>60</bold>. <italic><tp:taxon-name><tp:taxon-name-part taxon-name-part-type="genus" reg="Ptochoryctis">P.</tp:taxon-name-part> <tp:taxon-name-part taxon-name-part-type="species" reg="acrosticta">acrosticta</tp:taxon-name-part></tp:taxon-name></italic> Meyrick, 1906, lectotype, slide no. JFGC 7690; <bold>61</bold>. <italic><tp:taxon-name><tp:taxon-name-part taxon-name-part-type="genus" reg="Ptochoryctis">P.</tp:taxon-name-part> <tp:taxon-name-part taxon-name-part-type="species" reg="flavalbella">flavalbella</tp:taxon-name-part></tp:taxon-name></italic> sp. nov., holotype, slide no. NHMUK010316405; <bold>62</bold>. <italic><tp:taxon-name><tp:taxon-name-part taxon-name-part-type="genus" reg="Ptochoryctis">P.</tp:taxon-name-part> <tp:taxon-name-part taxon-name-part-type="species" reg="ochraceella">ochraceella</tp:taxon-name-part></tp:taxon-name></italic> sp. nov. holotype, slide no. NHMUK010316406; <bold>63</bold>. <italic><tp:taxon-name><tp:taxon-name-part taxon-name-part-type="genus" reg="Ptochoryctis">P.</tp:taxon-name-part> <tp:taxon-name-part taxon-name-part-type="species" reg="scionota">scionota</tp:taxon-name-part></tp:taxon-name></italic> Meyrick, 1906 lectotype, slide no. JFGC 7689; <bold>64</bold>. <italic><tp:taxon-name><tp:taxon-name-part taxon-name-part-type="genus" reg="Ptochoryctis">P.</tp:taxon-name-part> <tp:taxon-name-part taxon-name-part-type="species" reg="simbleuta">simbleuta</tp:taxon-name-part></tp:taxon-name></italic> Meyrick, 1907 lectotype, slide no. JFGC 7695. Scale bar: 0.4 mm.</p></caption><graphic xmlns:xlink="http://www.w3.org/1999/xlink" xlink:href="zookeys-1285-261_article-185098__-g009.jpg" id="oo_1723041.jpg" position="float" orientation="portrait" xlink:type="simple"><uri content-type="original_file" xlink:type="simple">https://binary.pensoft.net/fig/1723041</uri></graphic></fig><fig id="F8" position="float" orientation="portrait"><object-id xmlns:xlink="http://www.w3.org/1999/xlink" content-type="doi" xlink:type="simple">10.3897/zookeys.1285.185098.figures44-54</object-id><object-id xmlns:xlink="http://www.w3.org/1999/xlink" content-type="arpha" xlink:type="simple">1F07AF4B-A6D2-53FE-96F5-6FDDAC28A5B6</object-id><label>Figures 44–54.</label><caption><p>Male genitalia of <italic><tp:taxon-name><tp:taxon-name-part taxon-name-part-type="genus" reg="Ptochoryctis">Ptochoryctis</tp:taxon-name-part></tp:taxon-name></italic> spp. <bold>44</bold>. <italic><tp:taxon-name><tp:taxon-name-part taxon-name-part-type="genus" reg="Ptochoryctis">Ptochoryctis</tp:taxon-name-part> <tp:taxon-name-part taxon-name-part-type="species" reg="eremopa">eremopa</tp:taxon-name-part></tp:taxon-name></italic> Meyrick, 1894, holotype, slide no. JFGC7683; <bold>45</bold>. <italic><tp:taxon-name><tp:taxon-name-part taxon-name-part-type="genus" reg="Ptochoryctis">P.</tp:taxon-name-part> <tp:taxon-name-part taxon-name-part-type="species" reg="eremopa">eremopa</tp:taxon-name-part></tp:taxon-name></italic> Meyrick, 1894, uncus and gnathos flattened ventrally, slide no. NHMUK014332875; <bold>46</bold>. <italic><tp:taxon-name><tp:taxon-name-part taxon-name-part-type="genus" reg="Ptochoryctis">P.</tp:taxon-name-part> <tp:taxon-name-part taxon-name-part-type="species" reg="eremopa">eremopa</tp:taxon-name-part></tp:taxon-name></italic> Meyrick, 1894, slide no. NHMUK014332874; <bold>47</bold>. <italic><tp:taxon-name><tp:taxon-name-part taxon-name-part-type="genus" reg="Ptochoryctis">P.</tp:taxon-name-part> <tp:taxon-name-part taxon-name-part-type="species" reg="persicotincta">persicotincta</tp:taxon-name-part></tp:taxon-name></italic> sp. nov., holotype, slide no. NHMUK010316869; <bold>48</bold>. <italic><tp:taxon-name><tp:taxon-name-part taxon-name-part-type="genus" reg="Ptochoryctis">P.</tp:taxon-name-part> <tp:taxon-name-part taxon-name-part-type="species" reg="anguillaris">anguillaris</tp:taxon-name-part></tp:taxon-name></italic> Meyrick, 1914, lectotype, slide no. JFGC 7697; <bold>49</bold>.  <italic><tp:taxon-name><tp:taxon-name-part taxon-name-part-type="genus" reg="Ptochoryctis">P.</tp:taxon-name-part> <tp:taxon-name-part taxon-name-part-type="species" reg="caputanatis">caputanatis</tp:taxon-name-part></tp:taxon-name></italic> sp. nov. <bold>A</bold>, <bold>C</bold> holotype, slide no. NHMUK010316363, <bold>B</bold> paratype slide no. NHMUK010316453; <bold>50</bold>. <italic><tp:taxon-name><tp:taxon-name-part taxon-name-part-type="genus" reg="Ptochoryctis">P.</tp:taxon-name-part> <tp:taxon-name-part taxon-name-part-type="species" reg="draconella">draconella</tp:taxon-name-part></tp:taxon-name></italic> sp. nov., holotype, slide no. NHMUK014332878; <bold>51</bold>. <italic><tp:taxon-name><tp:taxon-name-part taxon-name-part-type="genus" reg="Ptochoryctis">P.</tp:taxon-name-part> <tp:taxon-name-part taxon-name-part-type="species" reg="kitchingi">kitchingi</tp:taxon-name-part></tp:taxon-name></italic> sp. nov., holotype, slide no. NHMUK014332880; <bold>52</bold>. <italic><tp:taxon-name><tp:taxon-name-part taxon-name-part-type="genus" reg="Ptochoryctis">P.</tp:taxon-name-part> <tp:taxon-name-part taxon-name-part-type="species" reg="minimella">minimella</tp:taxon-name-part></tp:taxon-name></italic> sp. nov., holotype, slide no. NHMUK014332882; <bold>53</bold>. <italic><tp:taxon-name><tp:taxon-name-part taxon-name-part-type="genus" reg="Ptochoryctis">P.</tp:taxon-name-part> <tp:taxon-name-part taxon-name-part-type="species" reg="robinsoni">robinsoni</tp:taxon-name-part></tp:taxon-name></italic> sp. nov., holotype, slide no. NHMUK010316364; <bold>54</bold>. <italic><tp:taxon-name><tp:taxon-name-part taxon-name-part-type="genus" reg="Ptochoryctis">P.</tp:taxon-name-part> <tp:taxon-name-part taxon-name-part-type="species" reg="sundarbanica">sundarbanica</tp:taxon-name-part></tp:taxon-name></italic> Sterling &amp; Singh, 2025, holotype, slide no. (<abbrev xmlns:xlink="http://www.w3.org/1999/xlink" xlink:title="National Zoological Collection of the Zoological Survey of India" xlink:type="simple">NZCZSI</abbrev>, H10/Gen/237). Scale bar: 0.4 mm.</p></caption><graphic xmlns:xlink="http://www.w3.org/1999/xlink" xlink:href="zookeys-1285-261_article-185098__-g008.jpg" id="oo_1723040.jpg" position="float" orientation="portrait" xlink:type="simple"><uri content-type="original_file" xlink:type="simple">https://binary.pensoft.net/fig/1723040</uri></graphic></fig><fig id="F11" position="float" orientation="portrait"><object-id xmlns:xlink="http://www.w3.org/1999/xlink" content-type="doi" xlink:type="simple">10.3897/zookeys.1285.185098.figures79-93</object-id><object-id xmlns:xlink="http://www.w3.org/1999/xlink" content-type="arpha" xlink:type="simple">3D2F5BDD-73F2-5B38-B567-B23EAB0686D1</object-id><label>Figures 79–93.</label><caption><p>Selected morphological characters. n/n numbers refer to characters/states scored in the morphological analysis (Fig. <xref ref-type="fig" rid="F4">4</xref>, Suppl. material <xref ref-type="supplementary-material" rid="S1">1</xref>). The first n/n number (where &gt;1) refers to the principal character/state sought to be illustrated. <bold>79</bold>. <italic><tp:taxon-name><tp:taxon-name-part taxon-name-part-type="genus" reg="Ptochoryctis">Ptochoryctis</tp:taxon-name-part> <tp:taxon-name-part taxon-name-part-type="species" reg="ochraceella">ochraceella</tp:taxon-name-part></tp:taxon-name></italic> sp. nov., head, 4/0; <bold>80</bold>. <italic><tp:taxon-name><tp:taxon-name-part taxon-name-part-type="genus" reg="Ptochoryctis">P.</tp:taxon-name-part> <tp:taxon-name-part taxon-name-part-type="species" reg="caputanatis">caputanatis</tp:taxon-name-part></tp:taxon-name></italic> sp. nov., head, 4/1; <bold>81</bold>. <italic><tp:taxon-name><tp:taxon-name-part taxon-name-part-type="genus" reg="Holcopogon">Holcopogon</tp:taxon-name-part> <tp:taxon-name-part taxon-name-part-type="species" reg="bubulcellus">bubulcellus</tp:taxon-name-part></tp:taxon-name></italic> (Staudinger, 1859), antenna, 6/0; <bold>82</bold>. <italic><tp:taxon-name><tp:taxon-name-part taxon-name-part-type="genus" reg="Ptochoryctis">P.</tp:taxon-name-part> <tp:taxon-name-part taxon-name-part-type="species" reg="blanchella">blanchella</tp:taxon-name-part></tp:taxon-name></italic> sp. nov., antenna, 6/1; <bold>83</bold>. <italic><tp:taxon-name><tp:taxon-name-part taxon-name-part-type="genus" reg="Ptochoryctis">P.</tp:taxon-name-part> <tp:taxon-name-part taxon-name-part-type="species" reg="robinsoni">robinsoni</tp:taxon-name-part></tp:taxon-name></italic> sp. nov., holotype, antenna, 6/2, 7/1; <bold>84</bold>. <italic><tp:taxon-name><tp:taxon-name-part taxon-name-part-type="genus" reg="Ptochoryctis">P.</tp:taxon-name-part> <tp:taxon-name-part taxon-name-part-type="species" reg="caputanatis">caputanatis</tp:taxon-name-part></tp:taxon-name></italic> wing preparation slide no. NHMUK014333419; <bold>85</bold>. <italic><tp:taxon-name><tp:taxon-name-part taxon-name-part-type="genus" reg="Metathrinca">Metathrinca</tp:taxon-name-part> <tp:taxon-name-part taxon-name-part-type="species" reg="argentea">argentea</tp:taxon-name-part></tp:taxon-name></italic> Wang et al., 2000, wing preparation, slide no. NHMUK014333418; <bold>86</bold>. <italic><tp:taxon-name><tp:taxon-name-part taxon-name-part-type="genus" reg="Ptochoryctis">P.</tp:taxon-name-part> <tp:taxon-name-part taxon-name-part-type="species" reg="robinsoni">robinsoni</tp:taxon-name-part></tp:taxon-name></italic> sp. nov., holotype, slide no. NHMUK010316364, uncus and gnathos, 24/0, 25/0; <bold>87</bold>. <italic><tp:taxon-name><tp:taxon-name-part taxon-name-part-type="genus" reg="Ceuthomadarus">Ceuthomadarus</tp:taxon-name-part> <tp:taxon-name-part taxon-name-part-type="species" reg="tenebrionellus">tenebrionellus</tp:taxon-name-part></tp:taxon-name></italic> Mann, 1864 slide no. NHMUK014333415, uncus and gnathos, 24/1, 25/5; <bold>88</bold>. <italic><tp:taxon-name><tp:taxon-name-part taxon-name-part-type="genus" reg="Oegoconia">Oegoconia</tp:taxon-name-part> <tp:taxon-name-part taxon-name-part-type="species" reg="quadripuncta">quadripuncta</tp:taxon-name-part></tp:taxon-name></italic> (Haworth, 1828) B.M. genitalia slide no. 14365, uncus and gnathos, 24/2, 25/1; <bold>89</bold>. <italic><tp:taxon-name><tp:taxon-name-part taxon-name-part-type="genus" reg="Ptochoryctis">P.</tp:taxon-name-part> <tp:taxon-name-part taxon-name-part-type="species" reg="draconella">draconella</tp:taxon-name-part></tp:taxon-name></italic> sp. nov., holotype, slide no. NHMUK014332878, uncus and gnathos, 25/0, 24/0; <bold>90</bold>. <italic><tp:taxon-name><tp:taxon-name-part taxon-name-part-type="genus" reg="Autosticha">Autosticha</tp:taxon-name-part> <tp:taxon-name-part taxon-name-part-type="species" reg="pelodes">pelodes</tp:taxon-name-part></tp:taxon-name></italic> (Meyrick, 1883), holotype, slide no. JFGC9179, uncus and gnathos, 25/1, 24/2; <bold>91</bold>. <italic><tp:taxon-name><tp:taxon-name-part taxon-name-part-type="genus" reg="Ptochoryctis">P.</tp:taxon-name-part> <tp:taxon-name-part taxon-name-part-type="species" reg="fuscilinea">fuscilinea</tp:taxon-name-part></tp:taxon-name></italic> sp. nov., holotype, slide no. NHMUK014332884, uncus and gnathos 25/2, 24/0; <bold>92</bold>. <italic><tp:taxon-name><tp:taxon-name-part taxon-name-part-type="genus" reg="Ptochoryctis">P.</tp:taxon-name-part> <tp:taxon-name-part taxon-name-part-type="species" reg="chalazopa">chalazopa</tp:taxon-name-part></tp:taxon-name></italic> Meyrick, 1920, slide no. NHMUK014332876, uncus and gnathos, 25/3, 24/0; <bold>93</bold>. <italic><tp:taxon-name><tp:taxon-name-part taxon-name-part-type="genus" reg="Periacma">Periacma</tp:taxon-name-part> <tp:taxon-name-part taxon-name-part-type="species" reg="ferialis">ferialis</tp:taxon-name-part></tp:taxon-name></italic> Meyrick, 1894, holotype, slide no. JFGC7875, uncus and gnathos 25/4, 24/2.</p></caption><graphic xmlns:xlink="http://www.w3.org/1999/xlink" xlink:href="zookeys-1285-261_article-185098__-g011.jpg" id="oo_1723043.jpg" position="float" orientation="portrait" xlink:type="simple"><uri content-type="original_file" xlink:type="simple">https://binary.pensoft.net/fig/1723043</uri></graphic></fig><fig id="F4" position="float" orientation="portrait"><object-id xmlns:xlink="http://www.w3.org/1999/xlink" content-type="doi" xlink:type="simple">10.3897/zookeys.1285.185098.figure4</object-id><object-id xmlns:xlink="http://www.w3.org/1999/xlink" content-type="arpha" xlink:type="simple">18940191-0824-56B5-A154-531A00A4E3A5</object-id><label>Figure 4.</label><caption><p>Phylogeny based on a mixed dataset for 47 taxa and 6121 characters (including 40 morphological characters) from a consensus tree analysed in MrBayes with posterior support values for nodes shown where significant. The combined matrix and this consensus tree were loaded into Winclada to allow the character mapping: filled circles show forward nonhomoplasious changes, which may be either synapomorphies or autapomorphies; unfilled circles show forward changes with homoplasy or reversal. Valvae of xyloryctid exemplars illustrate presence or absence (<italic><tp:taxon-name><tp:taxon-name-part taxon-name-part-type="genus" reg="Ptochoryctis">Ptochoryctis</tp:taxon-name-part></tp:taxon-name></italic> only) of a developed articulated saccular process on the male valva. The tree is midpoint rooted on <tp:taxon-name><tp:taxon-name-part taxon-name-part-type="family" reg="Lecithoceridae">Lecithoceridae</tp:taxon-name-part></tp:taxon-name>.</p></caption><graphic xmlns:xlink="http://www.w3.org/1999/xlink" xlink:href="zookeys-1285-261_article-185098__-g004.jpg" id="oo_1723036.jpg" position="float" orientation="portrait" xlink:type="simple"><uri content-type="original_file" xlink:type="simple">https://binary.pensoft.net/fig/1723036</uri></graphic></fig><supplementary-material xmlns:xlink="http://www.w3.org/1999/xlink" id="S1" position="float" orientation="portrait" xlink:type="simple"><object-id content-type="doi" xlink:type="simple">10.3897/zookeys.1285.185098.suppl1</object-id><object-id content-type="arpha" xlink:type="simple">EFF08780-BEDE-5601-997F-ECEFA42BD7D4</object-id><label>Supplementary material 1</label><caption><p>Accession numbers and other data associated with sequenced specimens</p></caption><statement content-type="dataType"><label>Data type</label><p>xlsx</p></statement><media xlink:href="zookeys-1285-261_article-185098__-s001.xlsx" mimetype="application" mime-subtype="vnd.openxmlformats-officedocument.spreadsheetml.sheet" position="float" orientation="portrait" id="oo_1723046.xlsx" xlink:type="simple"><uri content-type="original_file" xlink:type="simple">https://binary.pensoft.net/file/1723046</uri></media><permissions><license xlink:type="simple"><license-p>This dataset is made available under the Open Database License (<ext-link ext-link-type="uri" xlink:href="http://opendatacommons.org/licenses/odbl/1.0/" xlink:type="simple">http://opendatacommons.org/licenses/odbl/1.0/</ext-link>). The Open Database License (ODbL) is a license agreement intended to allow users to freely share, modify, and use this Dataset while maintaining this same freedom for others, provided that the original source and author(s) are credited.</license-p></license></permissions><attrib specific-use="authors"> Mark J. Sterling, David C. Lees</attrib></supplementary-material><fig id="F10" position="float" orientation="portrait"><object-id xmlns:xlink="http://www.w3.org/1999/xlink" content-type="doi" xlink:type="simple">10.3897/zookeys.1285.185098.figures65-78</object-id><object-id xmlns:xlink="http://www.w3.org/1999/xlink" content-type="arpha" xlink:type="simple">EDF77B1A-545C-5835-A4D3-42E66428B91D</object-id><label>Figures 65–78.</label><caption><p>Male and female genitalia of <italic><tp:taxon-name><tp:taxon-name-part taxon-name-part-type="genus" reg="Ptochoryctis">Ptochoryctis</tp:taxon-name-part></tp:taxon-name></italic> spp. and <italic><tp:taxon-name><tp:taxon-name-part taxon-name-part-type="genus" reg="Metathrinca">Metathrinca</tp:taxon-name-part></tp:taxon-name></italic> spp. <bold>65</bold>. <italic><tp:taxon-name><tp:taxon-name-part taxon-name-part-type="genus" reg="Ptochoryctis">Ptochoryctis</tp:taxon-name-part> <tp:taxon-name-part taxon-name-part-type="species" reg="splendidella">splendidella</tp:taxon-name-part></tp:taxon-name></italic> sp. nov., holotype, slide no. NHMUK010316407; <bold>66</bold>. <italic><tp:taxon-name><tp:taxon-name-part taxon-name-part-type="genus" reg="Metathrinca">Metathrinca</tp:taxon-name-part> <tp:taxon-name-part taxon-name-part-type="species" reg="alma">alma</tp:taxon-name-part></tp:taxon-name></italic> (Meyrick, 1908), comb. nov., • ♂ slide no. NHMUK010316519; <bold>67</bold>. <italic><tp:taxon-name><tp:taxon-name-part taxon-name-part-type="genus" reg="Metathrinca">M.</tp:taxon-name-part> <tp:taxon-name-part taxon-name-part-type="species" reg="inviolata">inviolata</tp:taxon-name-part></tp:taxon-name></italic> (Meyrick, 1925), comb. nov., • ♂ slide no. NHMUK010316416; <bold>68</bold>. <italic><tp:taxon-name><tp:taxon-name-part taxon-name-part-type="genus" reg="Ptochoryctis">P.</tp:taxon-name-part> <tp:taxon-name-part taxon-name-part-type="species" reg="anguillaris">anguillaris</tp:taxon-name-part></tp:taxon-name></italic> Meyrick, 1914, ♀ slide no. NHMUK014333410; <bold>69</bold>. <italic><tp:taxon-name><tp:taxon-name-part taxon-name-part-type="genus" reg="Ptochoryctis">P.</tp:taxon-name-part> <tp:taxon-name-part taxon-name-part-type="species" reg="caputanatis">caputanatis</tp:taxon-name-part></tp:taxon-name></italic> sp. nov., ♀ slide no. NHMUK014333413; <bold>70</bold>. <italic><tp:taxon-name><tp:taxon-name-part taxon-name-part-type="genus" reg="Ptochoryctis">P.</tp:taxon-name-part> <tp:taxon-name-part taxon-name-part-type="species" reg="chalazopa">chalazopa</tp:taxon-name-part></tp:taxon-name></italic> Meyrick, 1920, ♀ slide no., NHMUK014333417; <bold>71</bold>. <italic><tp:taxon-name><tp:taxon-name-part taxon-name-part-type="genus" reg="Ptochoryctis">P.</tp:taxon-name-part> <tp:taxon-name-part taxon-name-part-type="species" reg="chalazopa">chalazopa</tp:taxon-name-part></tp:taxon-name></italic> Meyrick, 1920, holotype, ♀ B.M. genitalia slide no. 4880; <bold>72</bold>. <italic><tp:taxon-name><tp:taxon-name-part taxon-name-part-type="genus" reg="Ptochoryctis">P.</tp:taxon-name-part> <tp:taxon-name-part taxon-name-part-type="species" reg="corticivora">corticivora</tp:taxon-name-part></tp:taxon-name></italic> (Meyrick, 1934), comb. nov., slide no. NHMUK014333414; <bold>73</bold>. <italic><tp:taxon-name><tp:taxon-name-part taxon-name-part-type="genus" reg="Ptochoryctis">P.</tp:taxon-name-part> <tp:taxon-name-part taxon-name-part-type="species" reg="fuscilinea">fuscilinea</tp:taxon-name-part></tp:taxon-name></italic> sp. nov., ♀ slide no. NHMUK014333406; <bold>74</bold>. <italic><tp:taxon-name><tp:taxon-name-part taxon-name-part-type="genus" reg="Ptochoryctis">P.</tp:taxon-name-part> <tp:taxon-name-part taxon-name-part-type="species" reg="acrosticta">acrosticta</tp:taxon-name-part></tp:taxon-name></italic> Meyrick, 1906 ♀ slide no. NHMUK014333409; <bold>75</bold>. <italic><tp:taxon-name><tp:taxon-name-part taxon-name-part-type="genus" reg="Ptochoryctis">P.</tp:taxon-name-part> <tp:taxon-name-part taxon-name-part-type="species" reg="galbanea">galbanea</tp:taxon-name-part></tp:taxon-name></italic> (Meyrick, 1914), lectotype, ♀ slide no. JFGC 7703; <bold>76</bold>. <italic><tp:taxon-name><tp:taxon-name-part taxon-name-part-type="genus" reg="Ptochoryctis">P.</tp:taxon-name-part> <tp:taxon-name-part taxon-name-part-type="species" reg="ochraceella">ochraceella</tp:taxon-name-part></tp:taxon-name></italic> sp. nov., ♀ slide no. NHMUK014332883; <bold>77</bold>. <italic><tp:taxon-name><tp:taxon-name-part taxon-name-part-type="genus" reg="Ptochoryctis">P.</tp:taxon-name-part> <tp:taxon-name-part taxon-name-part-type="species" reg="simbleuta">simbleuta</tp:taxon-name-part></tp:taxon-name></italic> Meyrick, 1907, ♀ slide no. NHMUK014333405; <bold>78</bold>. <italic><tp:taxon-name><tp:taxon-name-part taxon-name-part-type="genus" reg="Metathrinca">M.</tp:taxon-name-part> <tp:taxon-name-part taxon-name-part-type="species" reg="ochrograpta">ochrograpta</tp:taxon-name-part></tp:taxon-name></italic> (Meyrick, 1923), comb. nov., holotype, slide no. JFGC 7702. Scale bars: 0.4 mm (<bold>65–67</bold>, black), 1 mm (<bold>68-78</bold>, green).</p></caption><graphic xmlns:xlink="http://www.w3.org/1999/xlink" xlink:href="zookeys-1285-261_article-185098__-g010.jpg" id="oo_1723042.jpg" position="float" orientation="portrait" xlink:type="simple"><uri content-type="original_file" xlink:type="simple">https://binary.pensoft.net/fig/1723042</uri></graphic></fig></tp:treatment-sec></tp:taxon-treatment>
