# Supplementary material for: A revision of the genus Ptochoryctis Meyrick, 1894 (Lepidoptera, Gelechioidea, Xyloryctidae) with the description of 12 new species
Source: Zookeys. 2026 Jul 22;1285:261–328. doi: 10.3897/zookeys.1285.185098 (PMC13421406; doi:10.3897/zookeys.1285.185098)
Supplement: XML Treatment for Ptochoryctis scionota [file zookeys.1285.185098-treatment21.xml]

<!DOCTYPE tp:taxon-treatment
  PUBLIC "-//TaxonX//DTD Taxonomic Treatment Publishing DTD v0 20100105//EN" "tax-treatment-NSO.dtd">
<tp:taxon-treatment xmlns:tp="http://www.plazi.org/taxpub"><tp:treatment-meta><kwd-group><label>Taxon classification</label><kwd>
                  <named-content content-type="kingdom">Animalia</named-content>
                </kwd><kwd>
                  <named-content content-type="order">Lepidoptera</named-content>
                </kwd><kwd>
                  <named-content content-type="family">Autostichidae</named-content>
                </kwd></kwd-group><mixed-citation publication-type="journal"><person-group><name><surname>Sterling</surname><given-names>Mark J.</given-names></name><name><surname>Lees</surname><given-names>David C.</given-names></name></person-group><article-title>A revision of the genus <italic><tp:taxon-name><tp:taxon-name-part taxon-name-part-type="genus" reg="Ptochoryctis">Ptochoryctis</tp:taxon-name-part></tp:taxon-name></italic> Meyrick, 1894 (<tp:taxon-name><tp:taxon-name-part taxon-name-part-type="order" reg="Lepidoptera">Lepidoptera</tp:taxon-name-part></tp:taxon-name>, <tp:taxon-name><tp:taxon-name-part taxon-name-part-type="superfamily" reg="Gelechioidea">Gelechioidea</tp:taxon-name-part></tp:taxon-name>, <tp:taxon-name><tp:taxon-name-part taxon-name-part-type="family" reg="Xyloryctidae">Xyloryctidae</tp:taxon-name-part></tp:taxon-name>) with the description of 12 new species</article-title><source>Zookeys</source><day>22</day><month>07</month><year>2026</year><volume>1285</volume><fpage>261</fpage><lpage>328</lpage><pub-id pub-id-type="doi">10.3897/zookeys.1285.185098</pub-id></mixed-citation></tp:treatment-meta><tp:nomenclature><tp:taxon-name><object-id xmlns:xlink="http://www.w3.org/1999/xlink" content-type="arpha" xlink:type="simple">B7F629CF-2732-5FE2-B5E5-0E556E0E94CE</object-id>
                        		<tp:taxon-name-part taxon-name-part-type="genus" reg="Ptochoryctis">Ptochoryctis</tp:taxon-name-part> <tp:taxon-name-part taxon-name-part-type="species" reg="scionota">scionota</tp:taxon-name-part>
                        	</tp:taxon-name><tp:taxon-authority>Meyrick, 1906</tp:taxon-authority><xref ref-type="fig" rid="F6">Figs 26</xref><xref ref-type="fig" rid="F9">, 63 A, B, 104</xref><tp:nomenclature-citation-list><tp:nomenclature-citation><tp:taxon-name><tp:taxon-name-part taxon-name-part-type="genus" reg="Ptochoryctis">Ptochoryctis</tp:taxon-name-part> <tp:taxon-name-part taxon-name-part-type="species" reg="scionota">scionota</tp:taxon-name-part></tp:taxon-name><comment> Meyrick, 1906: 403.</comment></tp:nomenclature-citation></tp:nomenclature-citation-list></tp:nomenclature><tp:treatment-sec sec-type="DNA barcode"><title>DNA barcode.</title><p>N/A.</p></tp:treatment-sec><tp:treatment-sec sec-type="Type material"><title>Type material.</title><p>Sri Lanka <bold><italic>Lectotype</italic></bold> • ♂, Puttalam, Ceylon, Pole, .8.04, fwl 6.5 mm, specimen no. NHMUK010219667, slide no. JFGC 7689. Lectotype designated by Gates Clarke (<xref ref-type="bibr" rid="B5">Clarke 1955b</xref>: 494). <bold><italic>Paralectotype</italic></bold> • ♂, Puttalam, Ceylon, Pole, .8.04 specimen no. NHMUK013700990.</p></tp:treatment-sec><tp:treatment-sec sec-type="Additional material examined"><title>Additional material examined.</title><p>; • 1♂, Kagalla, Ceylon, CCA, .09, E. Meyrick det., ex Meyrick Coll., specimen no. NHMUK013700991; • 1♂, Putlam 10.94, specimen no. NHMUK013700992.</p></tp:treatment-sec><tp:treatment-sec sec-type="Diagnosis"><title>Diagnosis.</title><p>Externally the plainest of all the unmarked whitish species of <italic><tp:taxon-name><tp:taxon-name-part taxon-name-part-type="genus" reg="Ptochoryctis">Ptochoryctis</tp:taxon-name-part></tp:taxon-name></italic>. It lacks the sprinkling of ochreous scales found in <italic><tp:taxon-name><tp:taxon-name-part taxon-name-part-type="genus" reg="Ptochoryctis">P.</tp:taxon-name-part> <tp:taxon-name-part taxon-name-part-type="species" reg="eremopa">eremopa</tp:taxon-name-part></tp:taxon-name></italic> and <italic><tp:taxon-name><tp:taxon-name-part taxon-name-part-type="genus" reg="Ptochoryctis">P.</tp:taxon-name-part> <tp:taxon-name-part taxon-name-part-type="species" reg="blanchella">blanchella</tp:taxon-name-part></tp:taxon-name></italic> and the small, dark pre-apical spot of <italic><tp:taxon-name><tp:taxon-name-part taxon-name-part-type="genus" reg="Ptochoryctis">P.</tp:taxon-name-part> <tp:taxon-name-part taxon-name-part-type="species" reg="acrosticta">acrosticta</tp:taxon-name-part></tp:taxon-name></italic>. In the male genitalia the straight distal margin and the setae at the apex of the valva are diagnostic.</p><p><bold>Male</bold> (Fig. <xref ref-type="fig" rid="F6">26</xref>). Forewing length 6.5–8.0 mm, wingspan 14.0–17.0 mm. <bold><italic>Head</italic></bold>: frons with appressed scales, white with some very pale ochreous scaling at outer margins, vertex with small tuft of short, white lamellate scales at base of antennae, moderately sized tuft of whitish cream scales from sides of occiput pointing inwards and the remains of some long white scaling on posterior margin of occiput pointing posteriorly, overlaying a collar of broader pale cream scales from anterior margin of prothorax pointing posteriorly. Pilifers with small bristle tufts. Labial palps long (2.5× length of diameter of eye), strongly recurved, basal segment with small tuft of ochreous scales, second segment longer than third, strongly curved, thinly covered in cream coloured scales, third segment reasonably long, almost straight, thinly covered in appressed white scales. Haustellum with silver scaling on basal portion. Antenna &gt; ¾ length of forewing, scape thickly covered in white scaling reflecting some cream, flagellum dark but dorsal flagellomeres whitish cream for at least ½ length, interspersed with dark ochreous scaling, bipectinate for ~ ¾ of length, pectinations long, covered in short sensillae, apical portion filiform. <bold><italic>Thorax</italic></bold>: cream coloured, tegulae short, cream coloured; foreleg with femur pale buff, tibia and tarsus brown, thin, moderately long tibial epiphysis, mid and hind legs pale ochreous, hind legs with tuft of fairly short white scales. Forewing broad, costa almost straight, apex slightly angulated, termen moderately angled inwards, tornus very obtuse, cream coloured, iridescent, unmarked except for faint brown line on costa to ~ 1/6, thicker patch of scales along dorsum tinged darker cream, cilia cream. Hindwing as broad as forewing, apex of hindwing slightly pointed, termen of hindwing angled, pale cream with patches of darker scaling around apex, on termen and on dorsal margin. Ventrally: forewings with golden ochreous scaling including along veins; hindwings silvery white.</p><p><bold>Female</bold>. Unknown.</p><p><bold><italic>Pre-genital abdomen</italic></bold>. Cream coloured. Patches of tergal spines on posterior parts of T2–T7; T8 and sternites unsclerotised. Venulae slightly sinuate.</p><p><bold><italic>Male genitalia</italic></bold> Figs <xref ref-type="fig" rid="F9">63A</xref>, <xref ref-type="fig" rid="F9">63B</xref>, <xref ref-type="fig" rid="F12">104</xref>. Uncus short, anteriorly broad, medially emarginate, posterior apex spatulate, anterior margin of dorsal surface strongly emarginate. Gnathos with short lateral arms, medial plate with concave band projecting posteriorly. Tegumen band broad, arched, lateral extensions of tegumen same length as width of tegumen band. Vinculum very robust, U-shaped, very broad. Saccus short and broad. Juxta with broad basal plate, anellus lobes broad, apically curved, extending almost to costal margin of valva. Valva short and broad throughout, costal and distal margins straight, ventral margin slightly curved, sparse thin setae towards distal margin and apex, weak triangular sclerite from ventral margin. Sacculus broad, indistinct, postero-distal thickened membranous extension long and thin, terminating near apex of ventral sclerite. Aedeagus slightly curved with distal projection.</p></tp:treatment-sec><tp:treatment-sec sec-type="Biology and early stages"><title>Biology and early stages.</title><p>Recorded from <italic><tp:taxon-name><tp:taxon-name-part taxon-name-part-type="genus" reg="Coffea">Coffea</tp:taxon-name-part></tp:taxon-name></italic> (<tp:taxon-name><tp:taxon-name-part taxon-name-part-type="family" reg="Rubiaceae">Rubiaceae</tp:taxon-name-part></tp:taxon-name>) and <italic><tp:taxon-name><tp:taxon-name-part taxon-name-part-type="genus" reg="Camellia">Camellia</tp:taxon-name-part> <tp:taxon-name-part taxon-name-part-type="species" reg="sinensis">sinensis</tp:taxon-name-part></tp:taxon-name></italic> (L.) Kuntze (<tp:taxon-name><tp:taxon-name-part taxon-name-part-type="family" reg="Theaceae">Theaceae</tp:taxon-name-part></tp:taxon-name>) (<xref ref-type="bibr" rid="B59">Yunus and Ho 1980</xref>). Adults have been found in April and August.</p></tp:treatment-sec><tp:treatment-sec sec-type="Distribution"><title>Distribution.</title><p>Sri Lanka.</p></tp:treatment-sec><tp:treatment-sec sec-type="Note on Meyrick’s Etymology"><title>Note on Meyrick’s Etymology.</title><p><italic><tp:taxon-name><tp:taxon-name-part taxon-name-part-type="genus" reg="Ptochoryctis">Ptochoryctis</tp:taxon-name-part> <tp:taxon-name-part taxon-name-part-type="species" reg="scionota">scionota</tp:taxon-name-part></tp:taxon-name></italic> Meyrick, 1906 – from <italic>skia</italic> or <italic>skio</italic> (Gr.), shade; and <italic>noton</italic>, <italic>nota</italic> (Gr.), back. As with a number of species in this group, the dorsal area of the forewing is more thickly scaled than the rest of the forewings, giving an indistinct but slightly darker tinge to the dorsal area of the forewing.</p></tp:treatment-sec><tp:treatment-sec><!--Section generated to contain objects referenced in tp:taxon-treatment.--><fig id="F6" position="float" orientation="portrait"><object-id xmlns:xlink="http://www.w3.org/1999/xlink" content-type="doi" xlink:type="simple">10.3897/zookeys.1285.185098.figures23-34</object-id><object-id xmlns:xlink="http://www.w3.org/1999/xlink" content-type="arpha" xlink:type="simple">E65365E9-F4AD-5BA1-A6BA-B223762DE9CF</object-id><label>Figures 23–34.</label><caption><p>Dorsal and habitus images of <italic><tp:taxon-name><tp:taxon-name-part taxon-name-part-type="genus" reg="Ptochoryctis">Ptochoryctis</tp:taxon-name-part></tp:taxon-name></italic> and <italic><tp:taxon-name><tp:taxon-name-part taxon-name-part-type="genus" reg="Metathrinca">Metathrinca</tp:taxon-name-part></tp:taxon-name></italic> spp. <bold>23</bold>. <italic><tp:taxon-name><tp:taxon-name-part taxon-name-part-type="genus" reg="Ptochoryctis">Ptochoryctis</tp:taxon-name-part> <tp:taxon-name-part taxon-name-part-type="species" reg="flavalbella">flavalbella</tp:taxon-name-part></tp:taxon-name></italic> sp. nov. holotype • ♂; <bold>24</bold>. <italic><tp:taxon-name><tp:taxon-name-part taxon-name-part-type="genus" reg="Ptochoryctis">P.</tp:taxon-name-part> <tp:taxon-name-part taxon-name-part-type="species" reg="galbanea">galbanea</tp:taxon-name-part></tp:taxon-name></italic> (Meyrick, 1914) lectotype ♀; <bold>25</bold>. <italic><tp:taxon-name><tp:taxon-name-part taxon-name-part-type="genus" reg="Ptochoryctis">P.</tp:taxon-name-part> <tp:taxon-name-part taxon-name-part-type="species" reg="ochraceella">ochraceella</tp:taxon-name-part></tp:taxon-name></italic> sp. nov. holotype • ♂; <bold>26</bold>. <italic><tp:taxon-name><tp:taxon-name-part taxon-name-part-type="genus" reg="Ptochoryctis">P.</tp:taxon-name-part> <tp:taxon-name-part taxon-name-part-type="species" reg="scionota">scionota</tp:taxon-name-part></tp:taxon-name></italic> Meyrick, 1906, lectotype • ♂; <bold>27</bold>. <italic><tp:taxon-name><tp:taxon-name-part taxon-name-part-type="genus" reg="Ptochoryctis">P.</tp:taxon-name-part> <tp:taxon-name-part taxon-name-part-type="species" reg="simbleuta">simbleuta</tp:taxon-name-part></tp:taxon-name></italic> Meyrick, 1907, lectotype • ♂; <bold>28</bold>. <italic><tp:taxon-name><tp:taxon-name-part taxon-name-part-type="genus" reg="Ptochoryctis">P.</tp:taxon-name-part> <tp:taxon-name-part taxon-name-part-type="species" reg="splendidella">splendidella</tp:taxon-name-part></tp:taxon-name></italic> sp. nov., holotype • ♂; <bold>29</bold>. <italic><tp:taxon-name><tp:taxon-name-part taxon-name-part-type="genus" reg="Metathrinca">Metathrinca</tp:taxon-name-part> <tp:taxon-name-part taxon-name-part-type="species" reg="alma">alma</tp:taxon-name-part></tp:taxon-name></italic> (Meyrick, 1908), comb. nov., holotype ♀; <bold>30</bold>. <italic><tp:taxon-name><tp:taxon-name-part taxon-name-part-type="genus" reg="Metathrinca">M.</tp:taxon-name-part> <tp:taxon-name-part taxon-name-part-type="species" reg="inviolata">inviolata</tp:taxon-name-part></tp:taxon-name></italic> (Meyrick, 1925), comb. nov., • ♂; <bold>31</bold>. <italic><tp:taxon-name><tp:taxon-name-part taxon-name-part-type="genus" reg="Metathrinca">M.</tp:taxon-name-part> <tp:taxon-name-part taxon-name-part-type="species" reg="ochrograpta">ochrograpta</tp:taxon-name-part></tp:taxon-name></italic> (Meyrick, 1923), comb. nov., holotype ♀; <bold>32</bold>. <italic><tp:taxon-name><tp:taxon-name-part taxon-name-part-type="genus" reg="Ptochoryctis">P.</tp:taxon-name-part> <tp:taxon-name-part taxon-name-part-type="species" reg="sundarbanica">sundarbanica</tp:taxon-name-part></tp:taxon-name></italic> Sterling &amp; Singh, 2025 • ♂; <bold>33</bold>. <italic><tp:taxon-name><tp:taxon-name-part taxon-name-part-type="genus" reg="Ptochoryctis">P.</tp:taxon-name-part> <tp:taxon-name-part taxon-name-part-type="species" reg="caputanatis">caputanatis</tp:taxon-name-part></tp:taxon-name></italic> sp. nov. • ♂; <bold>34</bold>. <italic><tp:taxon-name><tp:taxon-name-part taxon-name-part-type="genus" reg="Ptochoryctis">P.</tp:taxon-name-part> <tp:taxon-name-part taxon-name-part-type="uncertainty-rank">aff.</tp:taxon-name-part> <tp:taxon-name-part taxon-name-part-type="species" reg="chalazopa">chalazopa</tp:taxon-name-part></tp:taxon-name></italic>. Scale bar: 5 mm (<bold>23–31</bold>).</p></caption><graphic xmlns:xlink="http://www.w3.org/1999/xlink" xlink:href="zookeys-1285-261_article-185098__-g006.jpg" id="oo_1723038.jpg" position="float" orientation="portrait" xlink:type="simple"><uri content-type="original_file" xlink:type="simple">https://binary.pensoft.net/fig/1723038</uri></graphic></fig><fig id="F9" position="float" orientation="portrait"><object-id xmlns:xlink="http://www.w3.org/1999/xlink" content-type="doi" xlink:type="simple">10.3897/zookeys.1285.185098.figures55-64</object-id><object-id xmlns:xlink="http://www.w3.org/1999/xlink" content-type="arpha" xlink:type="simple">60AFA4D7-7E2E-5C3D-9421-428EBE9EFA30</object-id><label>Figures 55–64.</label><caption><p>Male genitalia of <italic><tp:taxon-name><tp:taxon-name-part taxon-name-part-type="genus" reg="Ptochoryctis">Ptochoryctis</tp:taxon-name-part></tp:taxon-name></italic> spp. <bold>55</bold>. <italic><tp:taxon-name><tp:taxon-name-part taxon-name-part-type="genus" reg="Ptochoryctis">Ptochoryctis</tp:taxon-name-part> <tp:taxon-name-part taxon-name-part-type="species" reg="chalazopa">chalazopa</tp:taxon-name-part></tp:taxon-name></italic> Meyrick, 1920, slide no. NHMUK014332876; <bold>56</bold>. <italic><tp:taxon-name><tp:taxon-name-part taxon-name-part-type="genus" reg="Ptochoryctis">P.</tp:taxon-name-part> <tp:taxon-name-part taxon-name-part-type="species" reg="marmorella">marmorella</tp:taxon-name-part></tp:taxon-name></italic> sp. nov., holotype, slide no. NHMUK014332877; <bold>57</bold>. <italic><tp:taxon-name><tp:taxon-name-part taxon-name-part-type="genus" reg="Ptochoryctis">P.</tp:taxon-name-part> <tp:taxon-name-part taxon-name-part-type="species" reg="corticivora">corticivora</tp:taxon-name-part></tp:taxon-name></italic> (Meyrick, 1934), comb. nov., lectotype, slide no. JFGC 7691; <bold>58</bold>. <italic><tp:taxon-name><tp:taxon-name-part taxon-name-part-type="genus" reg="Ptochoryctis">P.</tp:taxon-name-part> <tp:taxon-name-part taxon-name-part-type="species" reg="blanchella">blanchella</tp:taxon-name-part></tp:taxon-name></italic> sp. nov., holotype, slide no. NHMUK014331356; <bold>59</bold>. <italic><tp:taxon-name><tp:taxon-name-part taxon-name-part-type="genus" reg="Ptochoryctis">P.</tp:taxon-name-part> <tp:taxon-name-part taxon-name-part-type="species" reg="fuscilinea">fuscilinea</tp:taxon-name-part></tp:taxon-name></italic> sp. nov., holotype, slide no. NHMUK014332884; <bold>60</bold>. <italic><tp:taxon-name><tp:taxon-name-part taxon-name-part-type="genus" reg="Ptochoryctis">P.</tp:taxon-name-part> <tp:taxon-name-part taxon-name-part-type="species" reg="acrosticta">acrosticta</tp:taxon-name-part></tp:taxon-name></italic> Meyrick, 1906, lectotype, slide no. JFGC 7690; <bold>61</bold>. <italic><tp:taxon-name><tp:taxon-name-part taxon-name-part-type="genus" reg="Ptochoryctis">P.</tp:taxon-name-part> <tp:taxon-name-part taxon-name-part-type="species" reg="flavalbella">flavalbella</tp:taxon-name-part></tp:taxon-name></italic> sp. nov., holotype, slide no. NHMUK010316405; <bold>62</bold>. <italic><tp:taxon-name><tp:taxon-name-part taxon-name-part-type="genus" reg="Ptochoryctis">P.</tp:taxon-name-part> <tp:taxon-name-part taxon-name-part-type="species" reg="ochraceella">ochraceella</tp:taxon-name-part></tp:taxon-name></italic> sp. nov. holotype, slide no. NHMUK010316406; <bold>63</bold>. <italic><tp:taxon-name><tp:taxon-name-part taxon-name-part-type="genus" reg="Ptochoryctis">P.</tp:taxon-name-part> <tp:taxon-name-part taxon-name-part-type="species" reg="scionota">scionota</tp:taxon-name-part></tp:taxon-name></italic> Meyrick, 1906 lectotype, slide no. JFGC 7689; <bold>64</bold>. <italic><tp:taxon-name><tp:taxon-name-part taxon-name-part-type="genus" reg="Ptochoryctis">P.</tp:taxon-name-part> <tp:taxon-name-part taxon-name-part-type="species" reg="simbleuta">simbleuta</tp:taxon-name-part></tp:taxon-name></italic> Meyrick, 1907 lectotype, slide no. JFGC 7695. Scale bar: 0.4 mm.</p></caption><graphic xmlns:xlink="http://www.w3.org/1999/xlink" xlink:href="zookeys-1285-261_article-185098__-g009.jpg" id="oo_1723041.jpg" position="float" orientation="portrait" xlink:type="simple"><uri content-type="original_file" xlink:type="simple">https://binary.pensoft.net/fig/1723041</uri></graphic></fig><fig id="F12" position="float" orientation="portrait"><object-id xmlns:xlink="http://www.w3.org/1999/xlink" content-type="doi" xlink:type="simple">10.3897/zookeys.1285.185098.figures94-112</object-id><object-id xmlns:xlink="http://www.w3.org/1999/xlink" content-type="arpha" xlink:type="simple">319847EB-C403-52B5-9293-212864F0A2F3</object-id><label>Figures 94–112.</label><caption><p>Selected morphological characters. n/n numbers refer to characters/states scored in the morphological analysis (Fig. <xref ref-type="fig" rid="F4">4</xref>, Suppl. material <xref ref-type="supplementary-material" rid="S1">1</xref>). The first n/n number (where &gt;1) refers to the principal character/state sought to be illustrated. <bold>94</bold>. <italic><tp:taxon-name><tp:taxon-name-part taxon-name-part-type="genus" reg="Ceuthomadarus">Ceuthomadarus</tp:taxon-name-part> <tp:taxon-name-part taxon-name-part-type="species" reg="tenebrionellus">tenebrionellus</tp:taxon-name-part></tp:taxon-name></italic> Mann, 1864 slide no. NHMUK014333415, uncus and gnathos, 25/5; <bold>95</bold>. <italic><tp:taxon-name><tp:taxon-name-part taxon-name-part-type="genus" reg="Ptochoryctis">Ptochoryctis</tp:taxon-name-part> <tp:taxon-name-part taxon-name-part-type="species" reg="marmorella">marmorella</tp:taxon-name-part></tp:taxon-name></italic> sp. nov., holotype, slide no. NHMUK014332877, tegumen, 28/0, 24/0, 25/3; <bold>96</bold>. <italic><tp:taxon-name><tp:taxon-name-part taxon-name-part-type="genus" reg="Oegoconia">Oegoconia</tp:taxon-name-part> <tp:taxon-name-part taxon-name-part-type="species" reg="quadripuncta">quadripuncta</tp:taxon-name-part></tp:taxon-name></italic> (Haworth, 1828) B.M. genitalia slide no. 14365, tegumen, 28/2; <bold>97</bold>. <italic><tp:taxon-name><tp:taxon-name-part taxon-name-part-type="genus" reg="Ceuthomadarus">Ceuthomadarus</tp:taxon-name-part> <tp:taxon-name-part taxon-name-part-type="species" reg="tenebrionellus">tenebrionellus</tp:taxon-name-part></tp:taxon-name></italic> Mann, 1864 slide no. NHMUK014333415, tegumen, 28/1; <bold>98</bold>. <italic><tp:taxon-name><tp:taxon-name-part taxon-name-part-type="genus" reg="Lecithocera">Lecithocera</tp:taxon-name-part> <tp:taxon-name-part taxon-name-part-type="species" reg="nigrana">nigrana</tp:taxon-name-part></tp:taxon-name></italic> (Duponchel, 1836) B.M. genitalia slide no. 14081, tegumen bridge, 29/1, 31/0; <bold>99</bold>. <italic><tp:taxon-name><tp:taxon-name-part taxon-name-part-type="genus" reg="Ptochoryctis">P.</tp:taxon-name-part> <tp:taxon-name-part taxon-name-part-type="species" reg="caputanatis">caputanatis</tp:taxon-name-part></tp:taxon-name></italic> sp. nov., holotype, slide no. NHMUK010316363, anellus lobes, 30/0; <bold>100</bold>. <italic><tp:taxon-name><tp:taxon-name-part taxon-name-part-type="genus" reg="Autosticha">Autosticha</tp:taxon-name-part> <tp:taxon-name-part taxon-name-part-type="species" reg="modicella">modicella</tp:taxon-name-part></tp:taxon-name></italic> (Christoph, 1882), slide no. NHMUK014333416, anellus lobes, 30/1; <bold>101</bold>. <italic><tp:taxon-name><tp:taxon-name-part taxon-name-part-type="genus" reg="Ptochoryctis">P.</tp:taxon-name-part> <tp:taxon-name-part taxon-name-part-type="species" reg="caputanatis">caputanatis</tp:taxon-name-part></tp:taxon-name></italic> sp. nov., holotype, slide no. NHMUK010316363, valva, 31/1, 34/1 <bold>102</bold>. <italic><tp:taxon-name><tp:taxon-name-part taxon-name-part-type="genus" reg="Symmoca">Symmoca</tp:taxon-name-part> <tp:taxon-name-part taxon-name-part-type="species" reg="signatella">signatella</tp:taxon-name-part></tp:taxon-name></italic> Herrich-Schäffer, 1854, B.M. genitalia slide no. 14168, valva, 31/2; <bold>103</bold>. <italic><tp:taxon-name><tp:taxon-name-part taxon-name-part-type="genus" reg="Metathrinca">Metathrinca</tp:taxon-name-part> <tp:taxon-name-part taxon-name-part-type="species" reg="argentea">argentea</tp:taxon-name-part></tp:taxon-name></italic><xref ref-type="bibr" rid="B57">Wang et al. 2000</xref>, holotype, slide no. L97379, valva, 31/3; <bold>104</bold>. <italic><tp:taxon-name><tp:taxon-name-part taxon-name-part-type="genus" reg="Ptochoryctis">P.</tp:taxon-name-part> <tp:taxon-name-part taxon-name-part-type="species" reg="scionota">scionota</tp:taxon-name-part></tp:taxon-name></italic> Meyrick, 1906 lectotype, slide no. JFGC 7689, valva, 34/1, 33/1; <bold>105</bold>. <italic><tp:taxon-name><tp:taxon-name-part taxon-name-part-type="genus" reg="Ptochoryctis">P.</tp:taxon-name-part> <tp:taxon-name-part taxon-name-part-type="species" reg="minimella">minimella</tp:taxon-name-part></tp:taxon-name></italic> sp. nov., holotype, slide no. NHMUK014332882, valva, 34/1, 33/1; <bold>106</bold>. <italic><tp:taxon-name><tp:taxon-name-part taxon-name-part-type="genus" reg="Ptochoryctis">P.</tp:taxon-name-part> <tp:taxon-name-part taxon-name-part-type="species" reg="eremopa">eremopa</tp:taxon-name-part></tp:taxon-name></italic> Meyrick, 1894, holotype, slide no. JFGC7683, valva, 34/1, 33/1; <bold>107</bold>. <italic><tp:taxon-name><tp:taxon-name-part taxon-name-part-type="genus" reg="Ptochoryctis">P.</tp:taxon-name-part> <tp:taxon-name-part taxon-name-part-type="species" reg="ochraceella">ochraceella</tp:taxon-name-part></tp:taxon-name></italic> sp. nov. holotype, slide no. NHMUK010316406, valva, 34/1, 33/1; <bold>108</bold>. <italic><tp:taxon-name><tp:taxon-name-part taxon-name-part-type="genus" reg="Ptochoryctis">P.</tp:taxon-name-part> <tp:taxon-name-part taxon-name-part-type="species" reg="blanchella">blanchella</tp:taxon-name-part></tp:taxon-name></italic> sp. nov., holotype, slide no. NHMUK014331356, valva, 34/1, 33/1; <bold>109</bold>. <italic><tp:taxon-name><tp:taxon-name-part taxon-name-part-type="genus" reg="Ptochoryctis">Ptochoryctis</tp:taxon-name-part> <tp:taxon-name-part taxon-name-part-type="species" reg="chalazopa">chalazopa</tp:taxon-name-part></tp:taxon-name></italic> Meyrick, 1920, slide no. NHMUK014332876, valva, 34/1, 33/1; <bold>110</bold>. <italic><tp:taxon-name><tp:taxon-name-part taxon-name-part-type="genus" reg="Ptochoryctis">P.</tp:taxon-name-part> <tp:taxon-name-part taxon-name-part-type="species" reg="corticivora">corticivora</tp:taxon-name-part></tp:taxon-name></italic> (Meyrick, 1934), comb. nov., valva, slide no. NHMUK014333407; <bold>111</bold>. <italic><tp:taxon-name><tp:taxon-name-part taxon-name-part-type="genus" reg="Oegoconia">O.</tp:taxon-name-part> <tp:taxon-name-part taxon-name-part-type="species" reg="deauratella">deauratella</tp:taxon-name-part></tp:taxon-name></italic> (Herrich-Schäffer, 1854), B.M. genitalia slide no. 14269, valva, 35/0, 31/2, 33/0, 36/0, 37/0; <bold>112</bold>. <italic><tp:taxon-name><tp:taxon-name-part taxon-name-part-type="genus" reg="Metathrinca">M.</tp:taxon-name-part> <tp:taxon-name-part taxon-name-part-type="species" reg="inviolata">inviolata</tp:taxon-name-part></tp:taxon-name></italic> (Meyrick, 1925), comb. nov., slide no. NHMUK010316416, valva, 35/1, 31/3, 33/0, 36/1, 37/1.</p></caption><graphic xmlns:xlink="http://www.w3.org/1999/xlink" xlink:href="zookeys-1285-261_article-185098__-g012.jpg" id="oo_1723044.jpg" position="float" orientation="portrait" xlink:type="simple"><uri content-type="original_file" xlink:type="simple">https://binary.pensoft.net/fig/1723044</uri></graphic></fig><fig id="F4" position="float" orientation="portrait"><object-id xmlns:xlink="http://www.w3.org/1999/xlink" content-type="doi" xlink:type="simple">10.3897/zookeys.1285.185098.figure4</object-id><object-id xmlns:xlink="http://www.w3.org/1999/xlink" content-type="arpha" xlink:type="simple">18940191-0824-56B5-A154-531A00A4E3A5</object-id><label>Figure 4.</label><caption><p>Phylogeny based on a mixed dataset for 47 taxa and 6121 characters (including 40 morphological characters) from a consensus tree analysed in MrBayes with posterior support values for nodes shown where significant. The combined matrix and this consensus tree were loaded into Winclada to allow the character mapping: filled circles show forward nonhomoplasious changes, which may be either synapomorphies or autapomorphies; unfilled circles show forward changes with homoplasy or reversal. Valvae of xyloryctid exemplars illustrate presence or absence (<italic><tp:taxon-name><tp:taxon-name-part taxon-name-part-type="genus" reg="Ptochoryctis">Ptochoryctis</tp:taxon-name-part></tp:taxon-name></italic> only) of a developed articulated saccular process on the male valva. The tree is midpoint rooted on <tp:taxon-name><tp:taxon-name-part taxon-name-part-type="family" reg="Lecithoceridae">Lecithoceridae</tp:taxon-name-part></tp:taxon-name>.</p></caption><graphic xmlns:xlink="http://www.w3.org/1999/xlink" xlink:href="zookeys-1285-261_article-185098__-g004.jpg" id="oo_1723036.jpg" position="float" orientation="portrait" xlink:type="simple"><uri content-type="original_file" xlink:type="simple">https://binary.pensoft.net/fig/1723036</uri></graphic></fig><supplementary-material xmlns:xlink="http://www.w3.org/1999/xlink" id="S1" position="float" orientation="portrait" xlink:type="simple"><object-id content-type="doi" xlink:type="simple">10.3897/zookeys.1285.185098.suppl1</object-id><object-id content-type="arpha" xlink:type="simple">EFF08780-BEDE-5601-997F-ECEFA42BD7D4</object-id><label>Supplementary material 1</label><caption><p>Accession numbers and other data associated with sequenced specimens</p></caption><statement content-type="dataType"><label>Data type</label><p>xlsx</p></statement><media xlink:href="zookeys-1285-261_article-185098__-s001.xlsx" mimetype="application" mime-subtype="vnd.openxmlformats-officedocument.spreadsheetml.sheet" position="float" orientation="portrait" id="oo_1723046.xlsx" xlink:type="simple"><uri content-type="original_file" xlink:type="simple">https://binary.pensoft.net/file/1723046</uri></media><permissions><license xlink:type="simple"><license-p>This dataset is made available under the Open Database License (<ext-link ext-link-type="uri" xlink:href="http://opendatacommons.org/licenses/odbl/1.0/" xlink:type="simple">http://opendatacommons.org/licenses/odbl/1.0/</ext-link>). The Open Database License (ODbL) is a license agreement intended to allow users to freely share, modify, and use this Dataset while maintaining this same freedom for others, provided that the original source and author(s) are credited.</license-p></license></permissions><attrib specific-use="authors"> Mark J. Sterling, David C. Lees</attrib></supplementary-material></tp:treatment-sec><ref-list><ref id="B5"><mixed-citation xmlns:xlink="http://www.w3.org/1999/xlink" xlink:type="simple">Clarke JFG (1955b) Catalogue of the Type Specimens of Microlepidoptera in the British Museum (Natural History) described by Edward Meyrick Volume 2. British Museum (Natural History), London, 531 pp.</mixed-citation></ref><ref id="B57"><mixed-citation xmlns:xlink="http://www.w3.org/1999/xlink" xlink:type="simple">Wang S, Zheng Z, Li H (2000) A study on the genus <italic><tp:taxon-name><tp:taxon-name-part taxon-name-part-type="genus">Metathrinca</tp:taxon-name-part></tp:taxon-name></italic> Meyrick (<tp:taxon-name><tp:taxon-name-part taxon-name-part-type="order">Lepidoptera</tp:taxon-name-part></tp:taxon-name>: <tp:taxon-name><tp:taxon-name-part taxon-name-part-type="family">Xyloryctidae</tp:taxon-name-part></tp:taxon-name>), with descriptions of three new species from China. Entomotaxonomia 22(3): 229–234.</mixed-citation></ref><ref id="B59"><mixed-citation xmlns:xlink="http://www.w3.org/1999/xlink" xlink:type="simple">Yunus A, Ho TH (1980) List of economic pests, host plants, parasites and predators in West Malaysia (1920–1978) Ministry of Agriculture Kuala Lumpur Malaysia, 538 pp.</mixed-citation></ref></ref-list></tp:taxon-treatment>
