# Supplementary material for: A revision of the genus Ptochoryctis Meyrick, 1894 (Lepidoptera, Gelechioidea, Xyloryctidae) with the description of 12 new species
Source: Zookeys. 2026 Jul 22;1285:261–328. doi: 10.3897/zookeys.1285.185098 (PMC13421406; doi:10.3897/zookeys.1285.185098)
Supplement: XML Treatment for Ptochoryctis splendidella [file zookeys.1285.185098-treatment23.xml]

<!DOCTYPE tp:taxon-treatment
  PUBLIC "-//TaxonX//DTD Taxonomic Treatment Publishing DTD v0 20100105//EN" "tax-treatment-NSO.dtd">
<tp:taxon-treatment xmlns:tp="http://www.plazi.org/taxpub"><tp:treatment-meta><kwd-group><label>Taxon classification</label><kwd>
                  <named-content content-type="kingdom">Animalia</named-content>
                </kwd><kwd>
                  <named-content content-type="order">Lepidoptera</named-content>
                </kwd><kwd>
                  <named-content content-type="family">Autostichidae</named-content>
                </kwd></kwd-group><mixed-citation publication-type="journal"><person-group><name><surname>Sterling</surname><given-names>Mark J.</given-names></name><name><surname>Lees</surname><given-names>David C.</given-names></name></person-group><article-title>A revision of the genus <italic><tp:taxon-name><tp:taxon-name-part taxon-name-part-type="genus" reg="Ptochoryctis">Ptochoryctis</tp:taxon-name-part></tp:taxon-name></italic> Meyrick, 1894 (<tp:taxon-name><tp:taxon-name-part taxon-name-part-type="order" reg="Lepidoptera">Lepidoptera</tp:taxon-name-part></tp:taxon-name>, <tp:taxon-name><tp:taxon-name-part taxon-name-part-type="superfamily" reg="Gelechioidea">Gelechioidea</tp:taxon-name-part></tp:taxon-name>, <tp:taxon-name><tp:taxon-name-part taxon-name-part-type="family" reg="Xyloryctidae">Xyloryctidae</tp:taxon-name-part></tp:taxon-name>) with the description of 12 new species</article-title><source>Zookeys</source><day>22</day><month>07</month><year>2026</year><volume>1285</volume><fpage>261</fpage><lpage>328</lpage><pub-id pub-id-type="doi">10.3897/zookeys.1285.185098</pub-id></mixed-citation></tp:treatment-meta><tp:nomenclature><tp:taxon-name><object-id xmlns:xlink="http://www.w3.org/1999/xlink" content-type="arpha" xlink:type="simple">8B4EC8FC-8713-5AF7-A788-74A6B3C440A9</object-id>
                        		<tp:taxon-name-part taxon-name-part-type="genus" reg="Ptochoryctis">Ptochoryctis</tp:taxon-name-part> <tp:taxon-name-part taxon-name-part-type="species" reg="splendidella">splendidella</tp:taxon-name-part>
                        	
                        		<object-id xmlns:xlink="http://www.w3.org/1999/xlink" content-type="zoobank" xlink:type="simple">https://zoobank.org/8B5FB31A-BF27-4FC3-B8AD-DDEC0B57ED12</object-id>
                        	</tp:taxon-name><tp:taxon-status xmlns:xlink="http://www.w3.org/1999/xlink" xlink:type="simple">sp. nov.</tp:taxon-status><xref ref-type="fig" rid="F6">Figs 28</xref><xref ref-type="fig" rid="F10">, 65 A, B</xref></tp:nomenclature><tp:treatment-sec sec-type="DNA barcode"><title>DNA barcode.</title><p>N/A.</p></tp:treatment-sec><tp:treatment-sec sec-type="Type material"><title>Type material.</title><p>India. <bold><italic>Holotype</italic></bold> • ♂ S. India, Karwar, Castle Rock, 26.v.20, leg. T.R. Bell, specimen no. NHMUK010219676, slide no. NHMUK010316407.</p></tp:treatment-sec><tp:treatment-sec sec-type="Diagnosis"><title>Diagnosis.</title><p>The differences between this species and <italic><tp:taxon-name><tp:taxon-name-part taxon-name-part-type="genus" reg="Ptochoryctis">Ptochoryctis</tp:taxon-name-part> <tp:taxon-name-part taxon-name-part-type="species" reg="simbleuta">simbleuta</tp:taxon-name-part></tp:taxon-name></italic> Meyrick are set out in the diagnosis of <italic><tp:taxon-name><tp:taxon-name-part taxon-name-part-type="genus" reg="Ptochoryctis">P.</tp:taxon-name-part> <tp:taxon-name-part taxon-name-part-type="species" reg="simbleuta">simbleuta</tp:taxon-name-part></tp:taxon-name></italic> above.</p><p><bold>Male</bold> (Fig. <xref ref-type="fig" rid="F6">28</xref>). Forewing length 8.0 mm, wingspan 17.5 mm. <bold><italic>Head</italic></bold>: Frons with thick white broad appressed scaling, vertex with tuft of long white scales on posterior margin of occiput pointing forwards and remains of long white scales pointing posteriorly, overlaying remains of collar of broad flat white scales on anterior margin of prothorax. Pilifers with small tufts of bristles; maxillary palps greyish. Labial palps long (2.5× length of diameter of eye), strongly recurved, principally white, basal segment with a small tuft of golden ochreous scales, second segment substantially longer than third, strongly curved, thickly scaled white with some pale ochreous scaling near base, third segment long, thickly scaled white. Haustellum with silver white scaling on basal portion. Antenna ¾ length of forewing, bipectinate, mainly dark; scape thickly covered in white scales, dorsal surface of basal half of flagellum thickly scaled white, remainder brown, pectinations moderately short, brown, covered with short white sensillae, apical portion filiform. <bold><italic>Thorax</italic></bold>: pale golden mixed white, tegulae largely missing, white at base; forelegs pale brown, mid legs and hind legs missing. Forewing broad, costa very slightly arched, apex rounded, termen angled inwards, tornus angle almost 90°; iridescent white, a line of dark fuscous scales at base of costa to ~ 1/5, dorsum with fuscous scaling for most of length with a small blotch sub-basally and a larger subquadrate marking post-medially to tornus, a few scattered brown tipped scales post-medially and an interrupted dark brown terminal line, cilia white, very long with a dark brown internal line and remains of a greyish terminal line. Hindwing slightly less broad than forewing, apex rounded, white, scaled brown along veins and with some thin brown scaling between veins, cilia long and white with an indistinct brown line at 1/3. Ventrally, forewings dark brown, hindwings white, scaled brown on veins.</p><p><bold>Female</bold>. Unknown.</p><p><bold><italic>Pre-genital abdomen</italic></bold>. White with white anal tuft. Patches of tergal spines on posterior parts of T2–T7; T8 and sternites unsclerotised. Apodemes slightly curved, venulae straight.</p><p><bold><italic>Male genitalia</italic></bold> (Fig. <xref ref-type="fig" rid="F10">65A, B</xref>). Uncus short and broad, medially slightly emarginate, posterior apex bifid, posterior margin with shallow emargination, anterior margin of dorsal surface weakly emarginate. Gnathos with short lateral arms, medial plate with two large rounded, slightly elongate, lateral posterior projections. Tegumen band broad, moderately arched, lateral extensions of tegumen longer than width of tegumen band. Vinculum short and robust, V-shaped, base projecting slightly beyond base of valvae. Saccus short and broad. Juxta with shallow V-shaped basal plate, anellus lobes broad, terminating level with base of costal margin of valva. Valva broad throughout, costal and ventral margins slightly sinuate, apex rounded, fairly sparse fine setae on ventral surface in costal region, extending to apex, long sclerite medially towards ventral margin. Sacculus indistinct, as broad as valva, extending to 1/3 valva, thickened postero-distal membranous extension short and broad. Aedeagus slightly curved, almost uniform width.</p></tp:treatment-sec><tp:treatment-sec sec-type="Biology and early stages"><title>Biology and early stages.</title><p>Early stages unknown. The adult was found in May.</p></tp:treatment-sec><tp:treatment-sec sec-type="Distribution"><title>Distribution.</title><p>South India.</p></tp:treatment-sec><tp:treatment-sec sec-type="Material examined"><title>Material examined.</title><p>Type material.</p></tp:treatment-sec><tp:treatment-sec sec-type="Etymology"><title>Etymology.</title><p><italic><tp:taxon-name><tp:taxon-name-part taxon-name-part-type="genus" reg="Ptochoryctis">Ptochoryctis</tp:taxon-name-part> <tp:taxon-name-part taxon-name-part-type="species" reg="splendidella">splendidella</tp:taxon-name-part></tp:taxon-name></italic> sp. nov. – from <italic>splendidus</italic> (lat.), brilliant, magnificent. This is a reference to the richly contrasting markings of the forewings and comparatively large size, for a member of this genus, of this species. The epithet is an adjective in the nominative singular.</p></tp:treatment-sec><tp:treatment-sec><!--Section generated to contain objects referenced in tp:taxon-treatment.--><fig id="F6" position="float" orientation="portrait"><object-id xmlns:xlink="http://www.w3.org/1999/xlink" content-type="doi" xlink:type="simple">10.3897/zookeys.1285.185098.figures23-34</object-id><object-id xmlns:xlink="http://www.w3.org/1999/xlink" content-type="arpha" xlink:type="simple">E65365E9-F4AD-5BA1-A6BA-B223762DE9CF</object-id><label>Figures 23–34.</label><caption><p>Dorsal and habitus images of <italic><tp:taxon-name><tp:taxon-name-part taxon-name-part-type="genus" reg="Ptochoryctis">Ptochoryctis</tp:taxon-name-part></tp:taxon-name></italic> and <italic><tp:taxon-name><tp:taxon-name-part taxon-name-part-type="genus" reg="Metathrinca">Metathrinca</tp:taxon-name-part></tp:taxon-name></italic> spp. <bold>23</bold>. <italic><tp:taxon-name><tp:taxon-name-part taxon-name-part-type="genus" reg="Ptochoryctis">Ptochoryctis</tp:taxon-name-part> <tp:taxon-name-part taxon-name-part-type="species" reg="flavalbella">flavalbella</tp:taxon-name-part></tp:taxon-name></italic> sp. nov. holotype • ♂; <bold>24</bold>. <italic><tp:taxon-name><tp:taxon-name-part taxon-name-part-type="genus" reg="Ptochoryctis">P.</tp:taxon-name-part> <tp:taxon-name-part taxon-name-part-type="species" reg="galbanea">galbanea</tp:taxon-name-part></tp:taxon-name></italic> (Meyrick, 1914) lectotype ♀; <bold>25</bold>. <italic><tp:taxon-name><tp:taxon-name-part taxon-name-part-type="genus" reg="Ptochoryctis">P.</tp:taxon-name-part> <tp:taxon-name-part taxon-name-part-type="species" reg="ochraceella">ochraceella</tp:taxon-name-part></tp:taxon-name></italic> sp. nov. holotype • ♂; <bold>26</bold>. <italic><tp:taxon-name><tp:taxon-name-part taxon-name-part-type="genus" reg="Ptochoryctis">P.</tp:taxon-name-part> <tp:taxon-name-part taxon-name-part-type="species" reg="scionota">scionota</tp:taxon-name-part></tp:taxon-name></italic> Meyrick, 1906, lectotype • ♂; <bold>27</bold>. <italic><tp:taxon-name><tp:taxon-name-part taxon-name-part-type="genus" reg="Ptochoryctis">P.</tp:taxon-name-part> <tp:taxon-name-part taxon-name-part-type="species" reg="simbleuta">simbleuta</tp:taxon-name-part></tp:taxon-name></italic> Meyrick, 1907, lectotype • ♂; <bold>28</bold>. <italic><tp:taxon-name><tp:taxon-name-part taxon-name-part-type="genus" reg="Ptochoryctis">P.</tp:taxon-name-part> <tp:taxon-name-part taxon-name-part-type="species" reg="splendidella">splendidella</tp:taxon-name-part></tp:taxon-name></italic> sp. nov., holotype • ♂; <bold>29</bold>. <italic><tp:taxon-name><tp:taxon-name-part taxon-name-part-type="genus" reg="Metathrinca">Metathrinca</tp:taxon-name-part> <tp:taxon-name-part taxon-name-part-type="species" reg="alma">alma</tp:taxon-name-part></tp:taxon-name></italic> (Meyrick, 1908), comb. nov., holotype ♀; <bold>30</bold>. <italic><tp:taxon-name><tp:taxon-name-part taxon-name-part-type="genus" reg="Metathrinca">M.</tp:taxon-name-part> <tp:taxon-name-part taxon-name-part-type="species" reg="inviolata">inviolata</tp:taxon-name-part></tp:taxon-name></italic> (Meyrick, 1925), comb. nov., • ♂; <bold>31</bold>. <italic><tp:taxon-name><tp:taxon-name-part taxon-name-part-type="genus" reg="Metathrinca">M.</tp:taxon-name-part> <tp:taxon-name-part taxon-name-part-type="species" reg="ochrograpta">ochrograpta</tp:taxon-name-part></tp:taxon-name></italic> (Meyrick, 1923), comb. nov., holotype ♀; <bold>32</bold>. <italic><tp:taxon-name><tp:taxon-name-part taxon-name-part-type="genus" reg="Ptochoryctis">P.</tp:taxon-name-part> <tp:taxon-name-part taxon-name-part-type="species" reg="sundarbanica">sundarbanica</tp:taxon-name-part></tp:taxon-name></italic> Sterling &amp; Singh, 2025 • ♂; <bold>33</bold>. <italic><tp:taxon-name><tp:taxon-name-part taxon-name-part-type="genus" reg="Ptochoryctis">P.</tp:taxon-name-part> <tp:taxon-name-part taxon-name-part-type="species" reg="caputanatis">caputanatis</tp:taxon-name-part></tp:taxon-name></italic> sp. nov. • ♂; <bold>34</bold>. <italic><tp:taxon-name><tp:taxon-name-part taxon-name-part-type="genus" reg="Ptochoryctis">P.</tp:taxon-name-part> <tp:taxon-name-part taxon-name-part-type="uncertainty-rank">aff.</tp:taxon-name-part> <tp:taxon-name-part taxon-name-part-type="species" reg="chalazopa">chalazopa</tp:taxon-name-part></tp:taxon-name></italic>. Scale bar: 5 mm (<bold>23–31</bold>).</p></caption><graphic xmlns:xlink="http://www.w3.org/1999/xlink" xlink:href="zookeys-1285-261_article-185098__-g006.jpg" id="oo_1723038.jpg" position="float" orientation="portrait" xlink:type="simple"><uri content-type="original_file" xlink:type="simple">https://binary.pensoft.net/fig/1723038</uri></graphic></fig><fig id="F10" position="float" orientation="portrait"><object-id xmlns:xlink="http://www.w3.org/1999/xlink" content-type="doi" xlink:type="simple">10.3897/zookeys.1285.185098.figures65-78</object-id><object-id xmlns:xlink="http://www.w3.org/1999/xlink" content-type="arpha" xlink:type="simple">EDF77B1A-545C-5835-A4D3-42E66428B91D</object-id><label>Figures 65–78.</label><caption><p>Male and female genitalia of <italic><tp:taxon-name><tp:taxon-name-part taxon-name-part-type="genus" reg="Ptochoryctis">Ptochoryctis</tp:taxon-name-part></tp:taxon-name></italic> spp. and <italic><tp:taxon-name><tp:taxon-name-part taxon-name-part-type="genus" reg="Metathrinca">Metathrinca</tp:taxon-name-part></tp:taxon-name></italic> spp. <bold>65</bold>. <italic><tp:taxon-name><tp:taxon-name-part taxon-name-part-type="genus" reg="Ptochoryctis">Ptochoryctis</tp:taxon-name-part> <tp:taxon-name-part taxon-name-part-type="species" reg="splendidella">splendidella</tp:taxon-name-part></tp:taxon-name></italic> sp. nov., holotype, slide no. NHMUK010316407; <bold>66</bold>. <italic><tp:taxon-name><tp:taxon-name-part taxon-name-part-type="genus" reg="Metathrinca">Metathrinca</tp:taxon-name-part> <tp:taxon-name-part taxon-name-part-type="species" reg="alma">alma</tp:taxon-name-part></tp:taxon-name></italic> (Meyrick, 1908), comb. nov., • ♂ slide no. NHMUK010316519; <bold>67</bold>. <italic><tp:taxon-name><tp:taxon-name-part taxon-name-part-type="genus" reg="Metathrinca">M.</tp:taxon-name-part> <tp:taxon-name-part taxon-name-part-type="species" reg="inviolata">inviolata</tp:taxon-name-part></tp:taxon-name></italic> (Meyrick, 1925), comb. nov., • ♂ slide no. NHMUK010316416; <bold>68</bold>. <italic><tp:taxon-name><tp:taxon-name-part taxon-name-part-type="genus" reg="Ptochoryctis">P.</tp:taxon-name-part> <tp:taxon-name-part taxon-name-part-type="species" reg="anguillaris">anguillaris</tp:taxon-name-part></tp:taxon-name></italic> Meyrick, 1914, ♀ slide no. NHMUK014333410; <bold>69</bold>. <italic><tp:taxon-name><tp:taxon-name-part taxon-name-part-type="genus" reg="Ptochoryctis">P.</tp:taxon-name-part> <tp:taxon-name-part taxon-name-part-type="species" reg="caputanatis">caputanatis</tp:taxon-name-part></tp:taxon-name></italic> sp. nov., ♀ slide no. NHMUK014333413; <bold>70</bold>. <italic><tp:taxon-name><tp:taxon-name-part taxon-name-part-type="genus" reg="Ptochoryctis">P.</tp:taxon-name-part> <tp:taxon-name-part taxon-name-part-type="species" reg="chalazopa">chalazopa</tp:taxon-name-part></tp:taxon-name></italic> Meyrick, 1920, ♀ slide no., NHMUK014333417; <bold>71</bold>. <italic><tp:taxon-name><tp:taxon-name-part taxon-name-part-type="genus" reg="Ptochoryctis">P.</tp:taxon-name-part> <tp:taxon-name-part taxon-name-part-type="species" reg="chalazopa">chalazopa</tp:taxon-name-part></tp:taxon-name></italic> Meyrick, 1920, holotype, ♀ B.M. genitalia slide no. 4880; <bold>72</bold>. <italic><tp:taxon-name><tp:taxon-name-part taxon-name-part-type="genus" reg="Ptochoryctis">P.</tp:taxon-name-part> <tp:taxon-name-part taxon-name-part-type="species" reg="corticivora">corticivora</tp:taxon-name-part></tp:taxon-name></italic> (Meyrick, 1934), comb. nov., slide no. NHMUK014333414; <bold>73</bold>. <italic><tp:taxon-name><tp:taxon-name-part taxon-name-part-type="genus" reg="Ptochoryctis">P.</tp:taxon-name-part> <tp:taxon-name-part taxon-name-part-type="species" reg="fuscilinea">fuscilinea</tp:taxon-name-part></tp:taxon-name></italic> sp. nov., ♀ slide no. NHMUK014333406; <bold>74</bold>. <italic><tp:taxon-name><tp:taxon-name-part taxon-name-part-type="genus" reg="Ptochoryctis">P.</tp:taxon-name-part> <tp:taxon-name-part taxon-name-part-type="species" reg="acrosticta">acrosticta</tp:taxon-name-part></tp:taxon-name></italic> Meyrick, 1906 ♀ slide no. NHMUK014333409; <bold>75</bold>. <italic><tp:taxon-name><tp:taxon-name-part taxon-name-part-type="genus" reg="Ptochoryctis">P.</tp:taxon-name-part> <tp:taxon-name-part taxon-name-part-type="species" reg="galbanea">galbanea</tp:taxon-name-part></tp:taxon-name></italic> (Meyrick, 1914), lectotype, ♀ slide no. JFGC 7703; <bold>76</bold>. <italic><tp:taxon-name><tp:taxon-name-part taxon-name-part-type="genus" reg="Ptochoryctis">P.</tp:taxon-name-part> <tp:taxon-name-part taxon-name-part-type="species" reg="ochraceella">ochraceella</tp:taxon-name-part></tp:taxon-name></italic> sp. nov., ♀ slide no. NHMUK014332883; <bold>77</bold>. <italic><tp:taxon-name><tp:taxon-name-part taxon-name-part-type="genus" reg="Ptochoryctis">P.</tp:taxon-name-part> <tp:taxon-name-part taxon-name-part-type="species" reg="simbleuta">simbleuta</tp:taxon-name-part></tp:taxon-name></italic> Meyrick, 1907, ♀ slide no. NHMUK014333405; <bold>78</bold>. <italic><tp:taxon-name><tp:taxon-name-part taxon-name-part-type="genus" reg="Metathrinca">M.</tp:taxon-name-part> <tp:taxon-name-part taxon-name-part-type="species" reg="ochrograpta">ochrograpta</tp:taxon-name-part></tp:taxon-name></italic> (Meyrick, 1923), comb. nov., holotype, slide no. JFGC 7702. Scale bars: 0.4 mm (<bold>65–67</bold>, black), 1 mm (<bold>68-78</bold>, green).</p></caption><graphic xmlns:xlink="http://www.w3.org/1999/xlink" xlink:href="zookeys-1285-261_article-185098__-g010.jpg" id="oo_1723042.jpg" position="float" orientation="portrait" xlink:type="simple"><uri content-type="original_file" xlink:type="simple">https://binary.pensoft.net/fig/1723042</uri></graphic></fig></tp:treatment-sec></tp:taxon-treatment>
