# Supplementary material for: A revision of the genus Ptochoryctis Meyrick, 1894 (Lepidoptera, Gelechioidea, Xyloryctidae) with the description of 12 new species
Source: Zookeys. 2026 Jul 22;1285:261–328. doi: 10.3897/zookeys.1285.185098 (PMC13421406; doi:10.3897/zookeys.1285.185098)
Supplement: XML Treatment for Metathrinca inviolata [file zookeys.1285.185098-treatment25.xml]

<!DOCTYPE tp:taxon-treatment
  PUBLIC "-//TaxonX//DTD Taxonomic Treatment Publishing DTD v0 20100105//EN" "tax-treatment-NSO.dtd">
<tp:taxon-treatment xmlns:tp="http://www.plazi.org/taxpub"><tp:treatment-meta><kwd-group><label>Taxon classification</label><kwd>
                  <named-content content-type="kingdom">Animalia</named-content>
                </kwd><kwd>
                  <named-content content-type="order">Lepidoptera</named-content>
                </kwd><kwd>
                  <named-content content-type="family">Xyloryctidae</named-content>
                </kwd></kwd-group><mixed-citation publication-type="journal"><person-group><name><surname>Sterling</surname><given-names>Mark J.</given-names></name><name><surname>Lees</surname><given-names>David C.</given-names></name></person-group><article-title>A revision of the genus <italic><tp:taxon-name><tp:taxon-name-part taxon-name-part-type="genus" reg="Ptochoryctis">Ptochoryctis</tp:taxon-name-part></tp:taxon-name></italic> Meyrick, 1894 (<tp:taxon-name><tp:taxon-name-part taxon-name-part-type="order" reg="Lepidoptera">Lepidoptera</tp:taxon-name-part></tp:taxon-name>, <tp:taxon-name><tp:taxon-name-part taxon-name-part-type="superfamily" reg="Gelechioidea">Gelechioidea</tp:taxon-name-part></tp:taxon-name>, <tp:taxon-name><tp:taxon-name-part taxon-name-part-type="family" reg="Xyloryctidae">Xyloryctidae</tp:taxon-name-part></tp:taxon-name>) with the description of 12 new species</article-title><source>Zookeys</source><day>22</day><month>07</month><year>2026</year><volume>1285</volume><fpage>261</fpage><lpage>328</lpage><pub-id pub-id-type="doi">10.3897/zookeys.1285.185098</pub-id></mixed-citation></tp:treatment-meta><tp:nomenclature><tp:taxon-name><object-id xmlns:xlink="http://www.w3.org/1999/xlink" content-type="arpha" xlink:type="simple">5E627E1C-2A13-503C-9B13-6D4DA3341782</object-id>
                        		<tp:taxon-name-part taxon-name-part-type="genus" reg="Metathrinca">Metathrinca</tp:taxon-name-part> <tp:taxon-name-part taxon-name-part-type="species" reg="inviolata">inviolata</tp:taxon-name-part>
                        	</tp:taxon-name><tp:taxon-authority>(Meyrick, 1925)</tp:taxon-authority><tp:taxon-status xmlns:xlink="http://www.w3.org/1999/xlink" xlink:type="simple">comb. nov.</tp:taxon-status><xref ref-type="fig" rid="F6">Figs 30</xref><xref ref-type="fig" rid="F10">, 67 A, B, 112</xref><tp:nomenclature-citation-list><tp:nomenclature-citation><tp:taxon-name><tp:taxon-name-part taxon-name-part-type="genus" reg="Ptochoryctis">Ptochoryctis</tp:taxon-name-part> <tp:taxon-name-part taxon-name-part-type="species" reg="inviolata">inviolata</tp:taxon-name-part></tp:taxon-name><comment> Meyrick, 1925: 152</comment></tp:nomenclature-citation></tp:nomenclature-citation-list></tp:nomenclature><tp:treatment-sec sec-type="DNA barcode"><title>DNA barcode.</title><p>N/A.</p></tp:treatment-sec><tp:treatment-sec sec-type="Note"><title>Note.</title><p>This species was described from a single male. However, the <named-content xmlns:xlink="http://www.w3.org/1999/xlink" content-type="dwc:institutional_code" xlink:title="Natural History Museum, London" xlink:href="https://scientific-collections.gbif.org/institution/1d808a7c-1f9e-4379-9616-edb749ecf10e" xlink:type="simple">NHMUK</named-content> collection contains six specimens, and the type specimen has not yet been definitively identified. No DNA sequence was sought from any of these specimens. One of the males, specimen no. NHMUK010923083, slide no. NHMUK010316416, was examined and is illustrated at Figs <xref ref-type="fig" rid="F6">30</xref>, <xref ref-type="fig" rid="F10">67</xref>A, B, 112. In the analyses shown in Figs <xref ref-type="fig" rid="F2">2</xref>, <xref ref-type="fig" rid="F4">4</xref>, this taxon appeared within the Xyloryctidae clade but not within the <italic>Ptochoryctis</italic> clade. In this species, M<sub>3</sub> and CuA<sub>1</sub> are stalked in the forewing and in the male genitalia there is a large, basally curved, strongly setose saccular process and the valva has a setose costal ventral membrane (Fig. <xref ref-type="fig" rid="F12">112</xref>). None of these characters are consistent with <italic><tp:taxon-name><tp:taxon-name-part taxon-name-part-type="genus" reg="Ptochoryctis">Ptochoryctis</tp:taxon-name-part></tp:taxon-name></italic>. All of these characters are consistent with the current concept of <italic><tp:taxon-name><tp:taxon-name-part taxon-name-part-type="genus" reg="Metathrinca">Metathrinca</tp:taxon-name-part></tp:taxon-name></italic>, as it has been expanded, and this taxon is combined accordingly.</p></tp:treatment-sec><tp:treatment-sec><!--Section generated to contain objects referenced in tp:taxon-treatment.--><fig id="F6" position="float" orientation="portrait"><object-id xmlns:xlink="http://www.w3.org/1999/xlink" content-type="doi" xlink:type="simple">10.3897/zookeys.1285.185098.figures23-34</object-id><object-id xmlns:xlink="http://www.w3.org/1999/xlink" content-type="arpha" xlink:type="simple">E65365E9-F4AD-5BA1-A6BA-B223762DE9CF</object-id><label>Figures 23–34.</label><caption><p>Dorsal and habitus images of <italic><tp:taxon-name><tp:taxon-name-part taxon-name-part-type="genus" reg="Ptochoryctis">Ptochoryctis</tp:taxon-name-part></tp:taxon-name></italic> and <italic><tp:taxon-name><tp:taxon-name-part taxon-name-part-type="genus" reg="Metathrinca">Metathrinca</tp:taxon-name-part></tp:taxon-name></italic> spp. <bold>23</bold>. <italic><tp:taxon-name><tp:taxon-name-part taxon-name-part-type="genus" reg="Ptochoryctis">Ptochoryctis</tp:taxon-name-part> <tp:taxon-name-part taxon-name-part-type="species" reg="flavalbella">flavalbella</tp:taxon-name-part></tp:taxon-name></italic> sp. nov. holotype • ♂; <bold>24</bold>. <italic><tp:taxon-name><tp:taxon-name-part taxon-name-part-type="genus" reg="Ptochoryctis">P.</tp:taxon-name-part> <tp:taxon-name-part taxon-name-part-type="species" reg="galbanea">galbanea</tp:taxon-name-part></tp:taxon-name></italic> (Meyrick, 1914) lectotype ♀; <bold>25</bold>. <italic><tp:taxon-name><tp:taxon-name-part taxon-name-part-type="genus" reg="Ptochoryctis">P.</tp:taxon-name-part> <tp:taxon-name-part taxon-name-part-type="species" reg="ochraceella">ochraceella</tp:taxon-name-part></tp:taxon-name></italic> sp. nov. holotype • ♂; <bold>26</bold>. <italic><tp:taxon-name><tp:taxon-name-part taxon-name-part-type="genus" reg="Ptochoryctis">P.</tp:taxon-name-part> <tp:taxon-name-part taxon-name-part-type="species" reg="scionota">scionota</tp:taxon-name-part></tp:taxon-name></italic> Meyrick, 1906, lectotype • ♂; <bold>27</bold>. <italic><tp:taxon-name><tp:taxon-name-part taxon-name-part-type="genus" reg="Ptochoryctis">P.</tp:taxon-name-part> <tp:taxon-name-part taxon-name-part-type="species" reg="simbleuta">simbleuta</tp:taxon-name-part></tp:taxon-name></italic> Meyrick, 1907, lectotype • ♂; <bold>28</bold>. <italic><tp:taxon-name><tp:taxon-name-part taxon-name-part-type="genus" reg="Ptochoryctis">P.</tp:taxon-name-part> <tp:taxon-name-part taxon-name-part-type="species" reg="splendidella">splendidella</tp:taxon-name-part></tp:taxon-name></italic> sp. nov., holotype • ♂; <bold>29</bold>. <italic><tp:taxon-name><tp:taxon-name-part taxon-name-part-type="genus" reg="Metathrinca">Metathrinca</tp:taxon-name-part> <tp:taxon-name-part taxon-name-part-type="species" reg="alma">alma</tp:taxon-name-part></tp:taxon-name></italic> (Meyrick, 1908), comb. nov., holotype ♀; <bold>30</bold>. <italic><tp:taxon-name><tp:taxon-name-part taxon-name-part-type="genus" reg="Metathrinca">M.</tp:taxon-name-part> <tp:taxon-name-part taxon-name-part-type="species" reg="inviolata">inviolata</tp:taxon-name-part></tp:taxon-name></italic> (Meyrick, 1925), comb. nov., • ♂; <bold>31</bold>. <italic><tp:taxon-name><tp:taxon-name-part taxon-name-part-type="genus" reg="Metathrinca">M.</tp:taxon-name-part> <tp:taxon-name-part taxon-name-part-type="species" reg="ochrograpta">ochrograpta</tp:taxon-name-part></tp:taxon-name></italic> (Meyrick, 1923), comb. nov., holotype ♀; <bold>32</bold>. <italic><tp:taxon-name><tp:taxon-name-part taxon-name-part-type="genus" reg="Ptochoryctis">P.</tp:taxon-name-part> <tp:taxon-name-part taxon-name-part-type="species" reg="sundarbanica">sundarbanica</tp:taxon-name-part></tp:taxon-name></italic> Sterling &amp; Singh, 2025 • ♂; <bold>33</bold>. <italic><tp:taxon-name><tp:taxon-name-part taxon-name-part-type="genus" reg="Ptochoryctis">P.</tp:taxon-name-part> <tp:taxon-name-part taxon-name-part-type="species" reg="caputanatis">caputanatis</tp:taxon-name-part></tp:taxon-name></italic> sp. nov. • ♂; <bold>34</bold>. <italic><tp:taxon-name><tp:taxon-name-part taxon-name-part-type="genus" reg="Ptochoryctis">P.</tp:taxon-name-part> <tp:taxon-name-part taxon-name-part-type="uncertainty-rank">aff.</tp:taxon-name-part> <tp:taxon-name-part taxon-name-part-type="species" reg="chalazopa">chalazopa</tp:taxon-name-part></tp:taxon-name></italic>. Scale bar: 5 mm (<bold>23–31</bold>).</p></caption><graphic xmlns:xlink="http://www.w3.org/1999/xlink" xlink:href="zookeys-1285-261_article-185098__-g006.jpg" id="oo_1723038.jpg" position="float" orientation="portrait" xlink:type="simple"><uri content-type="original_file" xlink:type="simple">https://binary.pensoft.net/fig/1723038</uri></graphic></fig><fig id="F10" position="float" orientation="portrait"><object-id xmlns:xlink="http://www.w3.org/1999/xlink" content-type="doi" xlink:type="simple">10.3897/zookeys.1285.185098.figures65-78</object-id><object-id xmlns:xlink="http://www.w3.org/1999/xlink" content-type="arpha" xlink:type="simple">EDF77B1A-545C-5835-A4D3-42E66428B91D</object-id><label>Figures 65–78.</label><caption><p>Male and female genitalia of <italic><tp:taxon-name><tp:taxon-name-part taxon-name-part-type="genus" reg="Ptochoryctis">Ptochoryctis</tp:taxon-name-part></tp:taxon-name></italic> spp. and <italic><tp:taxon-name><tp:taxon-name-part taxon-name-part-type="genus" reg="Metathrinca">Metathrinca</tp:taxon-name-part></tp:taxon-name></italic> spp. <bold>65</bold>. <italic><tp:taxon-name><tp:taxon-name-part taxon-name-part-type="genus" reg="Ptochoryctis">Ptochoryctis</tp:taxon-name-part> <tp:taxon-name-part taxon-name-part-type="species" reg="splendidella">splendidella</tp:taxon-name-part></tp:taxon-name></italic> sp. nov., holotype, slide no. NHMUK010316407; <bold>66</bold>. <italic><tp:taxon-name><tp:taxon-name-part taxon-name-part-type="genus" reg="Metathrinca">Metathrinca</tp:taxon-name-part> <tp:taxon-name-part taxon-name-part-type="species" reg="alma">alma</tp:taxon-name-part></tp:taxon-name></italic> (Meyrick, 1908), comb. nov., • ♂ slide no. NHMUK010316519; <bold>67</bold>. <italic><tp:taxon-name><tp:taxon-name-part taxon-name-part-type="genus" reg="Metathrinca">M.</tp:taxon-name-part> <tp:taxon-name-part taxon-name-part-type="species" reg="inviolata">inviolata</tp:taxon-name-part></tp:taxon-name></italic> (Meyrick, 1925), comb. nov., • ♂ slide no. NHMUK010316416; <bold>68</bold>. <italic><tp:taxon-name><tp:taxon-name-part taxon-name-part-type="genus" reg="Ptochoryctis">P.</tp:taxon-name-part> <tp:taxon-name-part taxon-name-part-type="species" reg="anguillaris">anguillaris</tp:taxon-name-part></tp:taxon-name></italic> Meyrick, 1914, ♀ slide no. NHMUK014333410; <bold>69</bold>. <italic><tp:taxon-name><tp:taxon-name-part taxon-name-part-type="genus" reg="Ptochoryctis">P.</tp:taxon-name-part> <tp:taxon-name-part taxon-name-part-type="species" reg="caputanatis">caputanatis</tp:taxon-name-part></tp:taxon-name></italic> sp. nov., ♀ slide no. NHMUK014333413; <bold>70</bold>. <italic><tp:taxon-name><tp:taxon-name-part taxon-name-part-type="genus" reg="Ptochoryctis">P.</tp:taxon-name-part> <tp:taxon-name-part taxon-name-part-type="species" reg="chalazopa">chalazopa</tp:taxon-name-part></tp:taxon-name></italic> Meyrick, 1920, ♀ slide no., NHMUK014333417; <bold>71</bold>. <italic><tp:taxon-name><tp:taxon-name-part taxon-name-part-type="genus" reg="Ptochoryctis">P.</tp:taxon-name-part> <tp:taxon-name-part taxon-name-part-type="species" reg="chalazopa">chalazopa</tp:taxon-name-part></tp:taxon-name></italic> Meyrick, 1920, holotype, ♀ B.M. genitalia slide no. 4880; <bold>72</bold>. <italic><tp:taxon-name><tp:taxon-name-part taxon-name-part-type="genus" reg="Ptochoryctis">P.</tp:taxon-name-part> <tp:taxon-name-part taxon-name-part-type="species" reg="corticivora">corticivora</tp:taxon-name-part></tp:taxon-name></italic> (Meyrick, 1934), comb. nov., slide no. NHMUK014333414; <bold>73</bold>. <italic><tp:taxon-name><tp:taxon-name-part taxon-name-part-type="genus" reg="Ptochoryctis">P.</tp:taxon-name-part> <tp:taxon-name-part taxon-name-part-type="species" reg="fuscilinea">fuscilinea</tp:taxon-name-part></tp:taxon-name></italic> sp. nov., ♀ slide no. NHMUK014333406; <bold>74</bold>. <italic><tp:taxon-name><tp:taxon-name-part taxon-name-part-type="genus" reg="Ptochoryctis">P.</tp:taxon-name-part> <tp:taxon-name-part taxon-name-part-type="species" reg="acrosticta">acrosticta</tp:taxon-name-part></tp:taxon-name></italic> Meyrick, 1906 ♀ slide no. NHMUK014333409; <bold>75</bold>. <italic><tp:taxon-name><tp:taxon-name-part taxon-name-part-type="genus" reg="Ptochoryctis">P.</tp:taxon-name-part> <tp:taxon-name-part taxon-name-part-type="species" reg="galbanea">galbanea</tp:taxon-name-part></tp:taxon-name></italic> (Meyrick, 1914), lectotype, ♀ slide no. JFGC 7703; <bold>76</bold>. <italic><tp:taxon-name><tp:taxon-name-part taxon-name-part-type="genus" reg="Ptochoryctis">P.</tp:taxon-name-part> <tp:taxon-name-part taxon-name-part-type="species" reg="ochraceella">ochraceella</tp:taxon-name-part></tp:taxon-name></italic> sp. nov., ♀ slide no. NHMUK014332883; <bold>77</bold>. <italic><tp:taxon-name><tp:taxon-name-part taxon-name-part-type="genus" reg="Ptochoryctis">P.</tp:taxon-name-part> <tp:taxon-name-part taxon-name-part-type="species" reg="simbleuta">simbleuta</tp:taxon-name-part></tp:taxon-name></italic> Meyrick, 1907, ♀ slide no. NHMUK014333405; <bold>78</bold>. <italic><tp:taxon-name><tp:taxon-name-part taxon-name-part-type="genus" reg="Metathrinca">M.</tp:taxon-name-part> <tp:taxon-name-part taxon-name-part-type="species" reg="ochrograpta">ochrograpta</tp:taxon-name-part></tp:taxon-name></italic> (Meyrick, 1923), comb. nov., holotype, slide no. JFGC 7702. Scale bars: 0.4 mm (<bold>65–67</bold>, black), 1 mm (<bold>68-78</bold>, green).</p></caption><graphic xmlns:xlink="http://www.w3.org/1999/xlink" xlink:href="zookeys-1285-261_article-185098__-g010.jpg" id="oo_1723042.jpg" position="float" orientation="portrait" xlink:type="simple"><uri content-type="original_file" xlink:type="simple">https://binary.pensoft.net/fig/1723042</uri></graphic></fig><fig id="F2" position="float" orientation="portrait"><object-id xmlns:xlink="http://www.w3.org/1999/xlink" content-type="doi" xlink:type="simple">10.3897/zookeys.1285.185098.figure2</object-id><object-id xmlns:xlink="http://www.w3.org/1999/xlink" content-type="arpha" xlink:type="simple">5BC20FAB-C5DB-5D7F-A51A-970A22502EDA</object-id><label>Figure 2.</label><caption><p>Phylogeny based on a consensus tree derived from 40 morphological characters for 47 taxa, from a Bayesian analysis in MrBayes. Posterior support values where significant are indicated. The tree is rooted on <italic><tp:taxon-name><tp:taxon-name-part taxon-name-part-type="genus" reg="Martyringa">Martyringa</tp:taxon-name-part> <tp:taxon-name-part taxon-name-part-type="species" reg="xeraula">xeraula</tp:taxon-name-part></tp:taxon-name></italic>. Forewing venation, an important diagnostic character, is indicated for exemplar taxa; R<sub>3</sub> (where present), M<sub>3</sub> + CuA<sub>1</sub> are outlined in black.</p></caption><graphic xmlns:xlink="http://www.w3.org/1999/xlink" xlink:href="zookeys-1285-261_article-185098__-g002.jpg" id="oo_1723034.jpg" position="float" orientation="portrait" xlink:type="simple"><uri content-type="original_file" xlink:type="simple">https://binary.pensoft.net/fig/1723034</uri></graphic></fig><fig id="F4" position="float" orientation="portrait"><object-id xmlns:xlink="http://www.w3.org/1999/xlink" content-type="doi" xlink:type="simple">10.3897/zookeys.1285.185098.figure4</object-id><object-id xmlns:xlink="http://www.w3.org/1999/xlink" content-type="arpha" xlink:type="simple">18940191-0824-56B5-A154-531A00A4E3A5</object-id><label>Figure 4.</label><caption><p>Phylogeny based on a mixed dataset for 47 taxa and 6121 characters (including 40 morphological characters) from a consensus tree analysed in MrBayes with posterior support values for nodes shown where significant. The combined matrix and this consensus tree were loaded into Winclada to allow the character mapping: filled circles show forward nonhomoplasious changes, which may be either synapomorphies or autapomorphies; unfilled circles show forward changes with homoplasy or reversal. Valvae of xyloryctid exemplars illustrate presence or absence (<italic><tp:taxon-name><tp:taxon-name-part taxon-name-part-type="genus" reg="Ptochoryctis">Ptochoryctis</tp:taxon-name-part></tp:taxon-name></italic> only) of a developed articulated saccular process on the male valva. The tree is midpoint rooted on <tp:taxon-name><tp:taxon-name-part taxon-name-part-type="family" reg="Lecithoceridae">Lecithoceridae</tp:taxon-name-part></tp:taxon-name>.</p></caption><graphic xmlns:xlink="http://www.w3.org/1999/xlink" xlink:href="zookeys-1285-261_article-185098__-g004.jpg" id="oo_1723036.jpg" position="float" orientation="portrait" xlink:type="simple"><uri content-type="original_file" xlink:type="simple">https://binary.pensoft.net/fig/1723036</uri></graphic></fig><fig id="F12" position="float" orientation="portrait"><object-id xmlns:xlink="http://www.w3.org/1999/xlink" content-type="doi" xlink:type="simple">10.3897/zookeys.1285.185098.figures94-112</object-id><object-id xmlns:xlink="http://www.w3.org/1999/xlink" content-type="arpha" xlink:type="simple">319847EB-C403-52B5-9293-212864F0A2F3</object-id><label>Figures 94–112.</label><caption><p>Selected morphological characters. n/n numbers refer to characters/states scored in the morphological analysis (Fig. <xref ref-type="fig" rid="F4">4</xref>, Suppl. material <xref ref-type="supplementary-material" rid="S1">1</xref>). The first n/n number (where &gt;1) refers to the principal character/state sought to be illustrated. <bold>94</bold>. <italic><tp:taxon-name><tp:taxon-name-part taxon-name-part-type="genus" reg="Ceuthomadarus">Ceuthomadarus</tp:taxon-name-part> <tp:taxon-name-part taxon-name-part-type="species" reg="tenebrionellus">tenebrionellus</tp:taxon-name-part></tp:taxon-name></italic> Mann, 1864 slide no. NHMUK014333415, uncus and gnathos, 25/5; <bold>95</bold>. <italic><tp:taxon-name><tp:taxon-name-part taxon-name-part-type="genus" reg="Ptochoryctis">Ptochoryctis</tp:taxon-name-part> <tp:taxon-name-part taxon-name-part-type="species" reg="marmorella">marmorella</tp:taxon-name-part></tp:taxon-name></italic> sp. nov., holotype, slide no. NHMUK014332877, tegumen, 28/0, 24/0, 25/3; <bold>96</bold>. <italic><tp:taxon-name><tp:taxon-name-part taxon-name-part-type="genus" reg="Oegoconia">Oegoconia</tp:taxon-name-part> <tp:taxon-name-part taxon-name-part-type="species" reg="quadripuncta">quadripuncta</tp:taxon-name-part></tp:taxon-name></italic> (Haworth, 1828) B.M. genitalia slide no. 14365, tegumen, 28/2; <bold>97</bold>. <italic><tp:taxon-name><tp:taxon-name-part taxon-name-part-type="genus" reg="Ceuthomadarus">Ceuthomadarus</tp:taxon-name-part> <tp:taxon-name-part taxon-name-part-type="species" reg="tenebrionellus">tenebrionellus</tp:taxon-name-part></tp:taxon-name></italic> Mann, 1864 slide no. NHMUK014333415, tegumen, 28/1; <bold>98</bold>. <italic><tp:taxon-name><tp:taxon-name-part taxon-name-part-type="genus" reg="Lecithocera">Lecithocera</tp:taxon-name-part> <tp:taxon-name-part taxon-name-part-type="species" reg="nigrana">nigrana</tp:taxon-name-part></tp:taxon-name></italic> (Duponchel, 1836) B.M. genitalia slide no. 14081, tegumen bridge, 29/1, 31/0; <bold>99</bold>. <italic><tp:taxon-name><tp:taxon-name-part taxon-name-part-type="genus" reg="Ptochoryctis">P.</tp:taxon-name-part> <tp:taxon-name-part taxon-name-part-type="species" reg="caputanatis">caputanatis</tp:taxon-name-part></tp:taxon-name></italic> sp. nov., holotype, slide no. NHMUK010316363, anellus lobes, 30/0; <bold>100</bold>. <italic><tp:taxon-name><tp:taxon-name-part taxon-name-part-type="genus" reg="Autosticha">Autosticha</tp:taxon-name-part> <tp:taxon-name-part taxon-name-part-type="species" reg="modicella">modicella</tp:taxon-name-part></tp:taxon-name></italic> (Christoph, 1882), slide no. NHMUK014333416, anellus lobes, 30/1; <bold>101</bold>. <italic><tp:taxon-name><tp:taxon-name-part taxon-name-part-type="genus" reg="Ptochoryctis">P.</tp:taxon-name-part> <tp:taxon-name-part taxon-name-part-type="species" reg="caputanatis">caputanatis</tp:taxon-name-part></tp:taxon-name></italic> sp. nov., holotype, slide no. NHMUK010316363, valva, 31/1, 34/1 <bold>102</bold>. <italic><tp:taxon-name><tp:taxon-name-part taxon-name-part-type="genus" reg="Symmoca">Symmoca</tp:taxon-name-part> <tp:taxon-name-part taxon-name-part-type="species" reg="signatella">signatella</tp:taxon-name-part></tp:taxon-name></italic> Herrich-Schäffer, 1854, B.M. genitalia slide no. 14168, valva, 31/2; <bold>103</bold>. <italic><tp:taxon-name><tp:taxon-name-part taxon-name-part-type="genus" reg="Metathrinca">Metathrinca</tp:taxon-name-part> <tp:taxon-name-part taxon-name-part-type="species" reg="argentea">argentea</tp:taxon-name-part></tp:taxon-name></italic><xref ref-type="bibr" rid="B57">Wang et al. 2000</xref>, holotype, slide no. L97379, valva, 31/3; <bold>104</bold>. <italic><tp:taxon-name><tp:taxon-name-part taxon-name-part-type="genus" reg="Ptochoryctis">P.</tp:taxon-name-part> <tp:taxon-name-part taxon-name-part-type="species" reg="scionota">scionota</tp:taxon-name-part></tp:taxon-name></italic> Meyrick, 1906 lectotype, slide no. JFGC 7689, valva, 34/1, 33/1; <bold>105</bold>. <italic><tp:taxon-name><tp:taxon-name-part taxon-name-part-type="genus" reg="Ptochoryctis">P.</tp:taxon-name-part> <tp:taxon-name-part taxon-name-part-type="species" reg="minimella">minimella</tp:taxon-name-part></tp:taxon-name></italic> sp. nov., holotype, slide no. NHMUK014332882, valva, 34/1, 33/1; <bold>106</bold>. <italic><tp:taxon-name><tp:taxon-name-part taxon-name-part-type="genus" reg="Ptochoryctis">P.</tp:taxon-name-part> <tp:taxon-name-part taxon-name-part-type="species" reg="eremopa">eremopa</tp:taxon-name-part></tp:taxon-name></italic> Meyrick, 1894, holotype, slide no. JFGC7683, valva, 34/1, 33/1; <bold>107</bold>. <italic><tp:taxon-name><tp:taxon-name-part taxon-name-part-type="genus" reg="Ptochoryctis">P.</tp:taxon-name-part> <tp:taxon-name-part taxon-name-part-type="species" reg="ochraceella">ochraceella</tp:taxon-name-part></tp:taxon-name></italic> sp. nov. holotype, slide no. NHMUK010316406, valva, 34/1, 33/1; <bold>108</bold>. <italic><tp:taxon-name><tp:taxon-name-part taxon-name-part-type="genus" reg="Ptochoryctis">P.</tp:taxon-name-part> <tp:taxon-name-part taxon-name-part-type="species" reg="blanchella">blanchella</tp:taxon-name-part></tp:taxon-name></italic> sp. nov., holotype, slide no. NHMUK014331356, valva, 34/1, 33/1; <bold>109</bold>. <italic><tp:taxon-name><tp:taxon-name-part taxon-name-part-type="genus" reg="Ptochoryctis">Ptochoryctis</tp:taxon-name-part> <tp:taxon-name-part taxon-name-part-type="species" reg="chalazopa">chalazopa</tp:taxon-name-part></tp:taxon-name></italic> Meyrick, 1920, slide no. NHMUK014332876, valva, 34/1, 33/1; <bold>110</bold>. <italic><tp:taxon-name><tp:taxon-name-part taxon-name-part-type="genus" reg="Ptochoryctis">P.</tp:taxon-name-part> <tp:taxon-name-part taxon-name-part-type="species" reg="corticivora">corticivora</tp:taxon-name-part></tp:taxon-name></italic> (Meyrick, 1934), comb. nov., valva, slide no. NHMUK014333407; <bold>111</bold>. <italic><tp:taxon-name><tp:taxon-name-part taxon-name-part-type="genus" reg="Oegoconia">O.</tp:taxon-name-part> <tp:taxon-name-part taxon-name-part-type="species" reg="deauratella">deauratella</tp:taxon-name-part></tp:taxon-name></italic> (Herrich-Schäffer, 1854), B.M. genitalia slide no. 14269, valva, 35/0, 31/2, 33/0, 36/0, 37/0; <bold>112</bold>. <italic><tp:taxon-name><tp:taxon-name-part taxon-name-part-type="genus" reg="Metathrinca">M.</tp:taxon-name-part> <tp:taxon-name-part taxon-name-part-type="species" reg="inviolata">inviolata</tp:taxon-name-part></tp:taxon-name></italic> (Meyrick, 1925), comb. nov., slide no. NHMUK010316416, valva, 35/1, 31/3, 33/0, 36/1, 37/1.</p></caption><graphic xmlns:xlink="http://www.w3.org/1999/xlink" xlink:href="zookeys-1285-261_article-185098__-g012.jpg" id="oo_1723044.jpg" position="float" orientation="portrait" xlink:type="simple"><uri content-type="original_file" xlink:type="simple">https://binary.pensoft.net/fig/1723044</uri></graphic></fig><supplementary-material xmlns:xlink="http://www.w3.org/1999/xlink" id="S1" position="float" orientation="portrait" xlink:type="simple"><object-id content-type="doi" xlink:type="simple">10.3897/zookeys.1285.185098.suppl1</object-id><object-id content-type="arpha" xlink:type="simple">EFF08780-BEDE-5601-997F-ECEFA42BD7D4</object-id><label>Supplementary material 1</label><caption><p>Accession numbers and other data associated with sequenced specimens</p></caption><statement content-type="dataType"><label>Data type</label><p>xlsx</p></statement><media xlink:href="zookeys-1285-261_article-185098__-s001.xlsx" mimetype="application" mime-subtype="vnd.openxmlformats-officedocument.spreadsheetml.sheet" position="float" orientation="portrait" id="oo_1723046.xlsx" xlink:type="simple"><uri content-type="original_file" xlink:type="simple">https://binary.pensoft.net/file/1723046</uri></media><permissions><license xlink:type="simple"><license-p>This dataset is made available under the Open Database License (<ext-link ext-link-type="uri" xlink:href="http://opendatacommons.org/licenses/odbl/1.0/" xlink:type="simple">http://opendatacommons.org/licenses/odbl/1.0/</ext-link>). The Open Database License (ODbL) is a license agreement intended to allow users to freely share, modify, and use this Dataset while maintaining this same freedom for others, provided that the original source and author(s) are credited.</license-p></license></permissions><attrib specific-use="authors"> Mark J. Sterling, David C. Lees</attrib></supplementary-material></tp:treatment-sec><ref-list><ref id="B57"><mixed-citation xmlns:xlink="http://www.w3.org/1999/xlink" xlink:type="simple">Wang S, Zheng Z, Li H (2000) A study on the genus <italic><tp:taxon-name><tp:taxon-name-part taxon-name-part-type="genus">Metathrinca</tp:taxon-name-part></tp:taxon-name></italic> Meyrick (<tp:taxon-name><tp:taxon-name-part taxon-name-part-type="order">Lepidoptera</tp:taxon-name-part></tp:taxon-name>: <tp:taxon-name><tp:taxon-name-part taxon-name-part-type="family">Xyloryctidae</tp:taxon-name-part></tp:taxon-name>), with descriptions of three new species from China. Entomotaxonomia 22(3): 229–234.</mixed-citation></ref></ref-list></tp:taxon-treatment>
