# Supplementary material for: A revision of the genus Ptochoryctis Meyrick, 1894 (Lepidoptera, Gelechioidea, Xyloryctidae) with the description of 12 new species
Source: Zookeys. 2026 Jul 22;1285:261–328. doi: 10.3897/zookeys.1285.185098 (PMC13421406; doi:10.3897/zookeys.1285.185098)
Supplement: Supplementary material 1 — Accession numbers and other data associated with sequenced specimens [file zookeys-1285-261_article-185098__-s001.xlsx]

## Sheet: Table 1
Fig.	Voucher	Species	ID_old	Type	Sex	Locality	Date	Lat_dec	Long_dec	Elev_m	BIN	Process_ID	#genes	COI-5P	COI-3P	EF-1a	EF-1a	Wingless	RpS5	CAD	MDH	GAPDH	IDH	Publication	CO1_length	Chimaeric re. morphology (Ch)
1, 3	NKU-WQY0093	Martyringa xeraula	Martyringa cf. xeraula			Gongshan County, Yunnan Province	15.06.2017	N/A	N/A	N/A	BOLD:AGK6690 [2.13-2.28% ravicapitis ACQ8280; 2.3% xeraula ACQ8280 ]		8	MN852912	MN852912	MN862877	MN862798	MN863275	MN863201	MN862950	MN863131	MN863023	MN863084	Wang Q-Y, Li H-H (2020) Phylogeny of the superfamily Gelechioidea (Lepidoptera: Obtectomera), with an exploratory application on geometric morphometrics. Zoologica Scripta 2020: 1–22. https://doi.org/10.1111/zsc.12407	1476 bp [0n]	Ch
1, 3	USNM ENT 01068641	Autosticha pelodes				Marquesas, French Polynesia	27.03.1968	-10.49	-138.64	610	BOLD:AAH7353	PNG9212-15	1	N/A										This paper	658[0n]	Ch
1, 3	NKU-WQY0080	Autosticha modicella				Mulan Paddock, Hebei Province	2–6.08.2017	42.3	117.5	N/A	BOLD:AAF4123		7	MN852877	MN852877	MN862767	MN862850	MN863248	MN863173	MN862924	MN863104		MN863072	Wang & Li 2020 as above	1476 bp [0n]	Ch
1, 3	06-BLLOC-1847	Symmoca signatella				Torrey Pines State Natural Reserve, Sorrento Valley, California	09.06.2006	32.55	-117.14	N/A	BOLD:AAD4698	LOCBB907-06	1	N/A										This paper	658[0n]	Ch
1, 3	NHMUK015215081	Oegoconia quadripuncta				Tonbridge, Kent	28.06.2023	51.19	0.29	N/A	BOLD:AAB8272	DTNHM6425-23	1	N/A										This paper	658[0n]	Ch
1, 3	MM00327	Oegoconia deauratella				Uusimaa, Nylandia, Hanko, Finland	29.06.2006	59.821	23.024	N/A	BOLD:AAB8271		8	KF808553	GU828433	GU828969	GU829255	GU829527	GU830639	GU828134	GU830343	GU829773	GU830022	Landry JF, Nazari V, Dewaard JR, Mutanen M, Lopez-Vaamonde C, Huemer P, Hebert PDN (2013) Shared but overlooked: 30 species of Holarctic Microlepidoptera revealed by DNA barcodes and morphology. Zootaxa 3749: 1-93. https://doi.org/10.11646/zoo­taxa.3749.1.1	1473 bp [0n]	Ch
1, 3	MM05842	Holcopogon bubulcellus				N/A	N/A	N/A	N/A	N/A	BOLD:AAX1266	LEFIA1173-10	7	GU828729	GU828520	GU829046	GU829333	GU829598	GU830710	KT713776/JF818675	GU83043		GU830113	Mutanen M, Wahlberg N, Kaila L (2010) Comprehensive gene and taxon coverage elucidates radiation patterns in moths and butterflies. Proceedings of the Royal Society B: Biological Sciences 277(1695): 2839-2848. https://doi.org/10.1098/rspb.2010.0392	1419 bp [0n]	Ch
1, 3	MM11269	Ceuthomadarus tenebrionellus				N/A	N/A	N/A	N/A	N/A	BOLD:ACJ4884		5	JF818731	JF818731		JF818817	JF818583	JF819072		JF819006			Kaila L, Mutanen M, Nyman T (2011) Phylogeny of the mega-diverse Gelechioidea (Lepidoptera): Adaptations and determinants of success. Molecular Phylogenetics and Evolution 61(3): 801–809. https://doi.org/10.1016/j.ympev.2011.08.016	1295 bp [0 n]	Ch
1, 3	MM00192	Lecithocera nigrana				N/A	N/A	N/A	N/A	N/A	BOLD:AAS3701	LEFIA1201-10	3	JF818763	JF818763		JF818848	JF818608						Kaila et al., 2011 as above	1418 bp [0n]	Ch
1, 3	ANICV389-11	Xylorycta luteotactella			M	Cabramatta, Sydney	22.11.1960	-33.895	150.936	N/A	BOLD:AAF7533	ANICV389-11	1	KF400939										Hebert et al., 2013 as above	658[0n]
1, 3	NHMUK013700421	Ptochoryctis eremopa			M	Doi Suthep-Pui NP, Chiang Mai	24.05.1989	18.81	98.897	1490	BOLD:AGD1581	METAT290-24	1	N/A										This paper	658[0n]	Ch
1, 3	NHMUK010219784	Ptochoryctis persicotincta		HT	M	Uthai Thani Dist., Thailand	24.05.1990	15.3	99.435	400	BOLD:AGD1583	METAT289-24	1	N/A										This paper	658[0n]
1, 3	NHMUK010923223/MSterling040	Ptochoryctis caputanatis		HT	M	Mai Po, Hong Kong	24.05.1991	22.4889	114.042	2	BOLD:ADR3481	METAT005-18	1	N/A										This paper	658[0n]
1, 3	NHMUK013700425	Ptochoryctis draconella		HT	M	Chaiyapumh Dist. Thailand	24.05.1992	16.68	101.62	800	BOLD:AGD1579	METAT295-24	1	N/A										This paper	658[0n]
1, 3	NHMUK013700426	Ptochoryctis kitchingi		HT	M	Wang Neua Dist., Thailand	24.05.1993	19.17	99.9	600	N/A	METAT296-24	1	N/A										This paper	301[0n]
1, 3	NHMUK013700444	Ptochoryctis minimella		HT	M	Telisai, Brunei	24.05.1994	4.7	114.53	30	N/A	METAT338-24	1	N/A										This paper	384[1n]
1, 3	NHMUK010920060	Ptochoryctis robinsoni		HT	M	Bedawan, Brunei	24.05.1995	4.88	114.93	520	BOLD:ADR3482	METAT010-18	1	N/A										This paper	658[0n]
1, 3	NHMUK010897820	Ptochoryctis chalazopa			M	Kipandi, Sabah	24.05.1996	5.87	116.25	700	BOLD:ADR3476	METAT297-24	1	N/A										This paper	658[0n]
1, 3	NHMUK013700427	Ptochoryctis marmorella		HT	M	Khao Yai NP, Thailand	24.05.1997	14.39	101.57	800	BOLD:AGD1582	METAT298-24	1	N/A										This paper	658[0n]
1, 3	NHMUK013700101	Ptochoryctis blanchella		HT	M	Chiang Dao, Chiang Mai	28.04.1994	14.9	98.87	1450	BOLD:AGD1580	METAT292-24	1	N/A										This paper	658[0n]
1, 3	NHMUK010923181	Ptochoryctis flavalbella		HT	M	Mae Rim, Chiang Mai	01.06.1989	18.53	98.49	1100	N/A	METAT221-19	1	N/A										This paper	456[0n]
1, 3	NHMUK013701080	Ptochoryctis fuscilinea		HT	M	Fraser's Hill, W Malaysia	04.08.1986	3.71	101.73	1250	BOLD:AHC2564	BSNHM4264-25	1	N/A										This paper	658[0n]
1, 3	NZCZSI_19844_H10	Ptochoryctis sundarbanica		HT	M	Sundarban, West Bengal	24.09.2019	21.142	88.333	5	BOLD:AGD1578	ZSILE001-25	1	N/A										This paper	658[0n]
1, 3	NHMUK010923016	Ptochoryctis ochraceella		HT	M	Doi Chiang Dao, Chiang Mai	24.09.2020	19.4	98.87	1450	BOLD:ADR5905	METAT050-18	1	N/A										This paper	658[0n]
1, 3	NHMUK010922990	Ptochoryctis corticivora			M	Kapok, Brunei	24.09.2021	5.02	115.04	25	BOLD:ADR4228	METAT018-18	1	N/A										This paper	339[0n]
1, 3	NKU-WQY0012	Metathrinca tsugensis				Mt. Tianmu, Zhejiang Province, China	17.07.2015	30.5	119.6		BOLD:AAK7416	LTOLB455-09	7	MN852919	MN852919	MN862884	MN862805	MN863282		MN862957	MN863138	MN863029	MN863086	Wang & Li 2020 as above	658[0n]
1, 3	NHMUK010219680/MSterling046	Metathrinca argentea			M	Hong Kong, China	13.05.2006	22.439	114.113	450	BOLD:ADR9782	METAT046-18	1	PP131472										Sterling MJ, Price BW, Lees DC (2025) A revision of the hitherto neglected genus Topiris Walker, 1863 (Lepidoptera, Xyloryctidae) with taxonomic notes on the genus Athrypsiastis Meyrick, 1910. ZooKeys 1229: 297–368. https://doi.org/10.3897/zookeys.1229.119155	658[0n]
1, 3	NHMUK010923048	Topiris albidella		HT	M	Sulawesi	01.09.1985	0.54	123.84	492	N/A	METAT082-18	1	PP131469										Sterling et al. 2025 as above	339[0n]
1, 3	Jinggangshan University 20190601S	Topiris salva	Linoclostis gonatias			Jiangxi Province, China	06.2019	27.9222	115.088		BOLD:ADS0105	N/A	1	MT547768	MT547768									Su T, Jiang K, He B, Zhao F, Lin G, Huang Z (2020) Complete mitochondrial genome of Linoclostis gonatias (Lepidoptera: Xyloryctidae). Mitochondrial DNA Part B 5(3): 2964–2965. https://doi.org/10.1080/23802359.2020.1791746	1500 of 15528 bp
1, 3	NHMUK010219690	Topiris candidella		HT	M	Sarawak	1855/1856	[1.4293]	[110.2236]	[380]	BOLD:ADR9781	METAT287-24	1	PQ676473	PQ676473									Sterling et al. 2025 as above	1500 bp [0n]
1, 3	NHMUK010923157	Topiris lacteella		HT	M	Thailand	16.05.1987	13.99	99.58	150	BOLD:ADZ8474	METAT196-19	1	PP131487										Sterling et al. 2025 as above	658[0n]
1, 3	NHMUK010923059	Athrypsiastis penumbrella		HT	M	Sulawesi	01.03.1985	0.58	123.76	1140	BOLD:ADR3985	METAT093-18	1	PP131478										Sterling et al. 2025 as above	658[0n]
1, 3	NHMUK010923206	Athypsiastis cheesmanae		HT	M	West Papua	15.07.1936	-2.49	140.43	600	N/A	DEPAL048-20	1	PP131476										Sterling et al. 2025 as above	325[0n]
