# Supplementary material for: A revision of the genus Ptochoryctis Meyrick, 1894 (Lepidoptera, Gelechioidea, Xyloryctidae) with the description of 12 new species
Source: Zookeys. 2026 Jul 22;1285:261–328. doi: 10.3897/zookeys.1285.185098 (PMC13421406; doi:10.3897/zookeys.1285.185098)
Supplement: Supplementary material 2 — Character matrix underlying phylogenetic analyses for Ptochoryctis and outgroups [file zookeys-1285-261_article-185098__-s002.xlsx]

## Sheet: Table S2
		0								Taxon	Martyringa xeraula	Autosticha pelodes	Autosticha modicella	Symmoca signatella	Oegoconia quadripuncta	Oegoconia deauratella	Holcopogon bubulcellus	Ceuthomadarus tenebrionellus	Lecithocera nigrana	Periacma ferialis	Xylorycta luteotactella	Ptochoryctis eremopa	Ptochoryctis persicotincta	Ptochoryctis anguillaris	Ptochoryctis caputanatis	Ptochoryctis draconella	Ptochoryctis kitchingi	Ptochoryctis minimella	Ptochoryctis robinsoni	Ptochoryctis chalazopa	Ptochoryctis marmorella	Ptochoryctis acrosticta	Ptochoryctis blanchella	Ptochoryctis flavalbella	Ptochoryctis fuscilinea	Ptochoryctis galbanea	Ptochoryctis sunderbanica	Ptochoryctis ochraceella	Ptochoryctis scionota	Ptochoryctis simbleuta	Ptochoryctis splendidella	Ptochoryctis corticivora	Metathrinca tsugensis	Metathrinca argentea	Linoclostis gonatias	Linoclostis musicodes	Topiris albidella	Topiris salva	Topiris candidella
										Type status	LT	HT								LT		HT	HT	LT	HT	HT	HT	HT	HT	HT	HT	LT	HT	HT	HT	LT	HT	HT	LT	LT	HT	HT			HT		HT	NT
		Character state								Specimen ID	NHMUK010589038	NHMUK013700882	NHMUK013700890	NHMUK013700883	NHMUK013700884	NHMUK013700892	NHMUK013700881	NHMUK010920426	NHMUK013700891	NHMUK013700885	NHMUK014584797	NHMUK010219731	NHMUK010219784	NHMUK010219707	NHMUK010923223	NHMUK013700425	NHMUK013700426	NHMUK013700444	NHMUK010920060	NHMUK010897820	NHMUK013700427	NHMUK010920065	NHMUK013700101	NHMUK010923181	NHMUK013701080	NHMUK010219668	NZCZSI 19844/H10	NHMUK010923016	NHMUK010219667	NHMUK010922381	NHMUK010219676	NHMUK010922382	NHMUK010923019	NHMUK010219680	NHMUK013696727	NHMUK013696729	NHMUK010923048	NHMUK010219679	NHMUK010923170
	Morphological part	0	1	2	3	4	5	Character #	Specimen IDs used for scoring external and male genitalia characters (if different)						NHMUK015215081							NHMUK013700421
	Larva	Larva on stored products	Larva detritivorous	Larva on living plant matter				0		Morphological matrix	0	1	1	1	1	?	1	?	1	?	2	?	?	?	?	?	?	?	?	2	?	?	?	?	?	?	?	?	?	2	?	2	2	?	?	?	?	2	?
	Habitus	Adult resting posture not highly tectiform	Adult resting posture highly tectiform					1			0	0	0	0	0	0	0	?	0	?	1	?	?	?	1	?	?	?	?	1	?	?	?	?	?	?	1	?	?	?	?	1	1	1	?	?	?	1	?
	Habitus	Forewing length more than 3x forewing breadth	Forewing length less than 3x forewing breadth					2			0	0	0	0	0	0	0	0	0	0	1	1	1	1	1	1	1	1	1	1	1	1	1	1	1	1	1	1	1	1	1	1	1	1	1	1	1	1	1
	Head	Scaling of second segment not appressed to labial palp	Scaling of second segment appressed to labial palp					3			0	0	0	0	1	1	0	0	0	0	1	1	1	1	1	1	1	1	1	1	1	1	1	1	1	1	1	1	1	1	1	1	1	1	1	1	1	1	1
	Head	Labial palps long (more than 2x diameter of eye)	Labial palps short (less than 2 x diameter of eye)					4			0	0	0	0	0	0	0	0	0	0	0	0	0	1	1	1	1	1	1	1	1	0	0	0	0	0	1	0	0	0	0	0	1	1	1	0	0	0	0
		Antenna shorter than length of forewing	Antenna same length as length of forewing					5			0	0	0	0	0	0	0	1	1	0	0	0	0	0	0	0	0	0	0	0	0	0	0	0	0	0	0	0	0	0	0	0	0	0	0	0	0	0	0
	Head	Antenna of male filiform with rings of scales	Antennae of male serrate	Antenna of male bipectinate				6			0	0	0	0	0	0	0	0	0	0	0	2	2	?	1	1	2	1	2	2	2	2	1	2	1	?	2	2	2	2	2	1	2	2	?	2	2	2	2
	Head	Antenna of male without dense white sensillae	Antenna of male with dense white sensillae					7			0	0	0	0	0	0	0	0	0	0	1	1	1	?	1	1	1	1	1	1	1	1	1	1	1	?	1	1	1	1	1	1	1	1	?	1	1	1	1
	Wings	R3 present in forewing	R3 absent in forewing					8			0	0	0	0	0	0	0	0	0	0	0	1	1	1	1	1	1	1	1	1	1	1	1	1	1	1	1	1	1	1	1	1	1	1	1	1	0	0	0
	Wings	R3 stalked in forewing	R3 not stalked in forewing					9			0	1	1	1	1	1	1	1	0	1	1	?	?	?	?	?	?	?	?	?	?	?	?	?	?	?	?	?	?	?	?	?	?	?	?	?	0	0	0
		R4 and R5 stalked	R4 and R5 conjoined					10			0	1	0	0	0	0	1	0	0	0	0	0	0	0	0	0	0	0	0	0	0	0	0	0	0	0	0	0	0	0	0	0	0	0	0	0	0	0	0
	Wings	R4 pre-apical in forewing	R4 apical or post-apical in forewing					11			0	0	0	1	0	0	0	0	0	0	1	0	0	0	0	0	0	0	0	0	0	0	0	0	0	0	0	0	0	0	0	0	0	0	0	0	1	1	1
	Wings	R5 apical or post-apical in forewing	R5 pre-apical in forewing					12			0	?	1	0	1	1	?	0	0	0	0	0	0	1	1	1	1	1	1	1	1	0	0	0	0	0	0	0	0	0	0	0	1	1	0	0	0	0	0
	Wings	M1 present in forewing	M1 absent in forewing					13			0	0	0	0	0	0	0	0	0	0	0	0	0	0	0	0	0	0	0	0	0	0	0	0	0	0	0	0	0	0	0	0	0	0	1	1	0	0	0
		M2 absent in forewing	M2 present in forewing					14			0	1	1	1	1	1	1	1	1	1	1	1	1	1	1	1	1	1	1	1	1	1	1	1	1	1	1	1	1	1	1	1	1	1	1	0	1	1	1
	Wings	M3 and CuA1 separate in forewing	M3 and CuA1 stalked in forewing					15			0	0	0	0	0	0	0	0	0	0	0	0	0	0	0	0	0	0	0	0	0	0	0	0	0	0	0	0	0	0	0	0	1	1	1	1	1	1	1
		R3 present, M3 and CuA1 separate in forewing	R3 present, M3 and CuA1 stalked in forewing	R3 absent, M3 and CuA1 separate or connate in forewing	R3 absent, M3 and CuA1 stalked in forewing			16			0	0	0	0	0	0	0	0	0	0	0	2	2	2	2	2	2	2	2	2	2	2	2	2	2	2	2	2	2	2	2	2	3	3	3	3	1	1	1
		CuA1 and CuA2 stalked or connate in forewing	CuA1 and CuA2 separate in forewing					17			0	0	0	1	1	1	0	0	0	1	1	1	1	1	1	1	1	1	1	1	1	1	1	1	1	1	1	1	1	1	1	1	1	1	1	1	1	1	1
		CuP present in forewing	CuP absent in forewing					18			0	0	0	1	1	1	0	1	1	1	0	0	0	0	0	0	0	0	0	0	0	0	0	0	0	0	0	0	0	0	0	0	0	0	0	0	0	0	0
		Rs and M1 of hindwing not originating from common stem	Rs and M1 of hindwing originating from common stem					19			0	1	1	1	1	1	1	1	1	0	1	1	1	1	1	1	1	1	1	1	1	1	1	1	1	1	1	1	1	1	1	1	1	1	1	1	1	1	1
		Forewing with no iridescent scaling	Forewing with iridescent scaling					20			0	0	0	0	0	0	0	0	0	0	1	1	1	1	1	1	1	1	1	1	1	1	1	1	1	0	1	0	1	1	1	1	1	1	1	1	1	1	1
		Forewing with dark stigmata	Forewing without dark stigmata					21			0	0	0	0	0	0	0	0	0	1	1	1	1	1	1	1	1	1	1	1	1	1	1	1	1	1	1	1	1	1	1	1	1	1	1	1	1	1	1
	Wings	Basal half of forewing patterned	Basal half of forewing unpatterned					22			0	0	0	0	0	0	0	1	1	0	1	1	1	1	1	1	1	1	1	0	0	1	1	1	0	1	1	1	1	0	0	1	0	1	1	1	1	1	1
	Wings	Cilia with coloured line or lines	Cilia without coloured line or lines					23			0	1	1	1	1	1	1	1	1	1	0	0	0	0	0	0	0	0	0	0	0	1	0	0	0	1	0	0	1	0	0	0	0	0	0	0	1	1	1
		Uncus short and broad at base	Uncus reduced to small plate	Uncus elongate and narrow				24			0	2	2	2	2	2	2	1	1	2	0	0	0	0	0	0	0	0	0	0	0	0	0	0	0	?	0	0	0	0	0	0	0	0	?	0	0	0	0
	Abdomen	Gnathos with single broad medial posterior projection (unhooked)	Gnathos with posteriorly pointing mesial hook	Gnathos with two lateral posterior projections	Gnathos with medial band	Gnathos with broad setose medial plate	Gnathos with hooked downward mesial projection	25			0	1	1	1	1	1	1	5	5	4	0	2	2	0	0	0	0	2	0	3	3	0	2	0	2	?	3	2	3	0	2	3	2	2	?	0	2	0	0
	Abdomen	Single broad medial projection of gnathos strong	Single broad medial projection of gnathos weak					26			0	?	?	?	?	?	?	?	?	?	0	?	?	0	0	0	0	?	0	?	?	0	?	0	?	?	?	?	?	0	?	?	?	?	?	0	?	1	1
	Abdomen	Lateral posterior projections of gnathos scobinate	Lateral posterior projections of gnathos not scobinate					27			?	?	?	?	?	?	?	?	?	?	?	1	1	?	?	?	?	1	?	?	?	?	1	?	?	?	?	1	?	?	1	?	0	0	?	?	1	?	?
		Lateral extensions of tegumen long compared to tegumen band	Lateral extensions of tegumen vestigial	Lateral extensions of tegumen short compared to tegumen band				28			0	2	2	2	2	2	2	1	1	2	0	0	0	0	0	0	0	0	0	0	0	0	0	0	0	?	0	0	0	0	0	0	0	0	0	0	0	0	0
		Tegumen bridge to valva absent	Tegumen bridge to valva present					29			0	0	0	0	0	0	0	1	1	0	0	0	0	0	0	0	0	0	0	0	0	0	0	0	0	?	0	0	0	0	0	0	0	0	?	0	0	0	0
		Anellus lobes large	Anellus lobes small	Anellus lobes absent				30			0	1	1	1	1	1	1	2	2	1	0	0	0	0	0	0	0	0	0	0	0	0	0	0	0	?	0	0	0	0	0	0	0	0	?	0	0	0	0
		Ventral surface of valva with short dense setae	Ventral surface of valva with short sparse setae	Ventral surface of valva with long dense setae	Ventral surface of valva with setose membrane from costa			31			2	2	2	2	2	2	2	0	0	2	3	1	1	1	1	1	1	1	1	1	1	1	1	1	1	?	1	1	1	1	1	1	3	3	?	3	3	3	3
		Valva without apical process	Valva with apical process					32			0	0	0	0	0	0	0	0	0	0	0	1	1	0	0	0	0	1	0	1	1	1	0	1	1	?	1	1	0	0	0	0	0	0	?	0	0	0	0
	Abdomen	Articulated saccular process present	Articulated saccular process absent					33			0	1	1	0	0	0	0	1	1	0	0	1	1	1	1	1	1	1	1	1	1	1	1	1	1	?	1	1	1	1	1	1	0	0	?	0	0	0	0
	Abdomen	Membrane of sacculus without posterio-distal thickening appressed to valva	Membrane of sacculus with posterio-distal thickening appressed to valva					34			0	0	0	0	0	0	0	0	0	0	0	1	1	1	1	1	1	1	1	1	1	1	1	1	1	?	1	1	1	1	1	1	0	0	?	0	0	0	0
	Abdomen	Saccular process from entire distal margin of sacculus	Saccular process only from posterio-distal margin of sacculus					35			0	?	?	0	0	0	?	?	?	0	1	?	?	?	?	?	?	?	?	?	?	?	?	?	?	?	?	?	?	?	?	?	1	1	?	1	1	1	1
	Abdomen	Saccular process without setae or bristles	Saccular process with setae and/or bristles					36			0	?	?	0	0	0	?	?	?	0	1	?	?	?	?	?	?	?	?	?	?	?	?	?	?	?	?	?	?	?	?	?	1	1	?	1	1	1	1
	Abdomen	Saccular process not strongly curved towards base	Saccular process strongly curved towards base					37			0	?	?	0	0	0	?	?	?	0	0	?	?	?	?	?	?	?	?	?	?	?	?	?	?	?	?	?	?	?	?	?	1	1	?	1	0	0	0
		Aedeagus with multiple cornuti	Aedeagus with single cornutus	Aedeagus without cornuti				38			0	1	1	0	0	0	2	0	0	2	2	2	2	2	2	2	2	2	2	2	2	2	2	2	2	?	2	2	2	2	2	2	2	2	?	2	2	2	2
	Abdomen	Aedeagus sheath without recurved filament like distal projection	Aedeagus sheath with recurved filament like distal projection					39			0	0	0	0	0	0	0	0	0	0	0	0	0	0	0	0	0	0	0	0	0	0	0	0	0	?	0	0	0	0	0	0	0	0	?	0	1	1	1
										Molecular alignment	NGAACTTTATATTTTATTTTTGGAATTTGAGCAGGAATAGTAGGTACATCTCTTAGACTTCTAATTCGAGCCGAATTAGGAAACCCTGGTTCATTAATTGGAGATGATCAAATTTATAATACTATTGTTACAGCTCATGCTTTTATTATAATTTTTTTTATAGTTATACCTATTATAATTGGAGGATTTGGTAATTGATTAGTACCTTTAATATTAGGAGCCCCTGATATAGCTTTCCCACGAATAAATAATATGAGATTTTGATTATTGCCCCCTTCATTAATATTTTTAATTTCTAGAAGAATTGTAGAAAATGGTGCAGGAACAGGTTGAACAGTATATCCCCCACTTTCATCCAATATTGCTCACAGAGGAAGATCAGTTGATTTAGCCATTTTT…	NNAACTTTATATTTTATTTTTGGAATTTGAGCAGGAATAGTAGGAACTTCTTTAAGTCTTTTAATTCGAGCTGAATTAGGAAATCCTGGATCTTTAATTGGAGATGATCAAATTTATAATACCATTGTAACAGCTCATGCTTTTATTATAATTTTTTTTATAGTTATACCAATTATAATTGGAGGATTTGGAAATTGATTAGTACCATTAATATTAGGTGCTCCAGATATAGCTTTCCCTCGAATAAATAATATAAGATTTTGATTATTACCCCCCTCATTAACTCTATTAATCTCTAGAAGAATTGTTGAAAATGGAGCTGGAACAGGTTGAACAGTTTATCCTCCTTTATCTTCTAATATTGCTCATAGAGGTAGATCAGTTGATTTAGCTATTTTT…	NNNACTTTATATTTTATTTTTGGAATCTGAGCAGGAATAGTAGGAACTTCTTTAAGTCTTCTTATTCGAGCAGAACTTGGTAATCCAGGATCTTTAATTGGCGATGATCAAATTTATAATACCATTGTTACAGCTCATGCTTTTATTATAATTTTTTTTATGGTTATACCTATTATAATTGGAGGATTTGGAAATTGATTAGTACCATTAATATTAGGAGCTCCAGACATAGCTTTTCCACGAATAAATAATATAAGATTTTGACTTTTACCCCCTTCATTAACTTTATTGATTTCAAGAAGAATTGTGGAAAATGGAGCTGGAACAGGATGAACTGTCTATCCCCCATTATCTTCTAATATTGCTCATAGAGGAAGATCTGTAGATTTGGCTATTTTT…	NNAACTTTATATTTTATTTTTGGTATTTGAGCAGGTATAATTGGAACCTCTTTAAGACTTTTAATTCGAGCAGAATTAGGTAATCCAGGTTCATTAATTGGTGATGATCAAATTTATAATACTATTGTAACAGCTCATGCCTTTATTATAATTTTTTTTATAGTTATACCTATTATAATTGGTGGATTTGGAAATTGATTAGTTCCTTTAATACTAGGAGCCCCTGATATAGCTTTCCCTCGAATAAATAATATAAGATTTTGACTTCTCCCTCCTTCTTTAACATTGTTAATTTCAAGAAGAATCGTTGAAAATGGAGCTGGTACTGGATGAACTGTATACCCTCCTTTATCTTCAAATCTTGCTCATGGAGGAAGTTCTGTTGACTTAGCTATTTTT…	NNCACCTTATATTTCATTTTTGGGATTTGAGCAGGCATAGTAGGAACATCTTTAAGACTTTTAATTCGGGCAGAATTAGGCAATCCTGGATCCCTAATTGGTGATGATCAAATTTATAATACAATTGTAACAGCCCATGCTTTTATTATAATTTTCTTTATAGTAATACCAATTATAATTGGAGGATTCGGCAATTGACTAGTACCTTTAATATTGGGGGCCCCTGATATAGCTTTCCCGCGAATAAATAATATAAGTTTTTGACTCCTTCCCCCGTCATTAACTCTTTTAATTTCCAGAAGAATTGTAGAAACTGGGGCCGGTACTGGATGAACAGTCTACCCCCCCCTTTCCTCTAATATTGCCCATGGGGGAAGTTCTGTAGATCTGGCTATTTTC…	NGAACTTTATATTTTATTTTTGGAATTTGAGCAGGTATAGTTGGGANNNNNNNNNNNNNNNNAATTCGAGCTGAATTAGGTAACCCTGGATCTTTAATTGGAGATGATCAAATTTATAATACAATTGTAACAGCTCATGCTTTTATTATAATTTTTTTTATAGTAATACCTATTATAATTGGAGGATTTGGAAATTGATTAGTACCCTTAATATTAGGAGCTCCTGATATAGCTTTCCCCCGAATAAATAATATAAGTTTTTGACTTCTTCCACCCTCATTAACTTTACTAATTTCTAGAAGAATTGTAGAAACTGGAGCTGGAACTGGATGAACAGTTTATCCCCCCCTTTCCTCCAATATTGCACATAGAGGAAGTTCAGTAGACTTAGCTATTTTC…	NGAACTTTATATTTTATTTTTGGAATTTGATCTGGTATAATCGGTACTTCTCTTAGATTATTAATTCGAGCAGAATTAGGAAATCCTGGATCTCTGATTGGTGATGATCAAATTTATAATACTATTGTTACAGCTCATGCTTTTATTATAATTTTTTTTATAGTAATACCTATTATAATTGGAGGATTTGGAAATTGACTTGTACCTTTAATATTAGGAGCTCCTGATATAGCTTTCCCTCGAATAAATAATATAAGATTTTGACTTCTTCCCCCATCATTAACCTTATTAATTTCAAGAAGAATTGTAGAAAATGGAGCAGGAACAGGATGAACTGTATACCCCCCTTTATCATCTAATATTGCTCATAGAGGAAGATCAATTGATTTAGCTATTTTC…	NGTACACTATATTTTATTTTTGGAATTTGAGCAGGATTAATTGGAACTTCTTTAAGCTTATTAATTCGAGNTGAATTAGGTAATCCNGGATCTTTAATTGGTGATGATCAAATTTATAATACTATTGTTACAGCTCATGCTTTTATTATAATTTTTTTTATAGTTATACCTATTATAATCGGAGGATTTGGAAATTGATTAGTTCCTTTAATATTAGGAGCCCCAGATATAGCTTTCCCCCGAATAAATAATATAAGATTTTGACTCTTACCTCCTTCTTTATCTCTCTTAATTTCTAGAAGAATTGTAGAAAATGGAGCTGGAACTGGTTGAACTGTTTATCCTCCTTTATCTTCTAATATTGCTCATAGTGGGAGATCTGTAGATTTAACGATTTTT…	NNNNNNNNNNNNNNNNNNNNNNNNNNNNNNNNNNNNNNNNNNNNNNNNNNNNNNNNNNNTATAATTCGAGCAGAATTAGGCACCCCGGGGTCTTTAATTGGTGATGATCAAATTTATAATACAATTGTAACTGCCCATGCCTTTATTATAATTTTTTTTATAGTTATACCTATTATAATTGGAGGATTTGGAAATTGATTAGTACCTTTAATATTAGGAGCTCCTGATATAGCTTTCCCACGAATAAATAATATAAGATTTTGACTATTACCCCCCTCCTTATCTCTTTTAATTTCTAGCAGAATTGTAGAAAATGGAGCTGGAACAGGATGAACAGTTTACCCCCCACTTTCATCTAATATTGCTCATAGAGGTAGATCTGTAGATTTAGCTATTTTT…	NNNNNNNNNNNNNNNNNNNNNNNNNNNNNNNNNNNNNNNNNNNNNNNNNNNNNNNNNNNNNNNNNNNNNNNNNNNNNNNNNNNNNNNNNNNNNNNNNNNNNNNNNNNNNNNNNNNNNNNNNNNNNNNNNNNNNNNNNNNNNNNNNNNNNNNNNNNNNNNNNNNNNNNNNNNNNNNNNNNNNNNNNNNNNNNNNNNNNNNNNNNNNNNNNNNNNNNNNNNNNNNNNNNNNNNNNNNNNNNNNNNNNNNNNNNNNNNNNNNNNNNNNNNNNNNNNNNNNNNNNNNNNNNNNNNNNNNNNNNNNNNNNNNNNNNNNNNNNNNNNNNNNNNNNNNNNNNNNNNNNNNNNNNNNNNNNNNNNNNNNNNNNNNNNNNNNNNNNNNNNNNNNNNNNNNNNNNNNNN…	NNNACATTATATTTTATTTTTGGTATTTGAGCAGGAATAGTAGGAACATCTTTAAGTCTTCTTATTCGAGCTGAATTAGGTAATCCAGGATCTTTAATTGGAGATGATCAAATTTATAATACAATTGTTACAGCACATGCATTCATTATAATTTTTTTTATAGTAATACCAATTATAATTGGAGGATTTGGAAACTGATTAGTTCCTTTAATACTTGGAGCCCCAGATATAGCTTTTCCTCGAATAAATAATATAAGATTTTGATTATTACCCCCCTCTCTTACCCTTTTAATTTCAAGAAGAATTGTAGAAAATGGAGCAGGAACAGGTTGAACCGTTTACCCTCCTTTATCCTCTAATATTGCCCATAGAGGAAGATCTGTAGATTTAGCTATTTTT…	NNAACATTATATTTCATTTTTGGAATTTGATCAGGAATAATTGGAACATCCTTAAGTATGCTCATTCGAGCAGAATTAGGAAATCCTGGCTCTTTAATTGGAAATGATCAAATCTATAATACTATTGTTACAGCCCATGCATTTATTATAATTTTTTTCATAGTCATACCAATTATAATTGGTGGATTTGGAAATTGACTCGTACCTTTAATATTAGGAGCTCCTGATATAGCTTTCCCTCGAATAAATAATATAAGATTTTGACTTTTACCCCCCTCTCTTACTCTTTTAATTTCAAGAAGAATTGTAGAAAATGGTGTAGGAACTGGTTGAACAGTTTACCCCCCCCTATCATCTAATATTGCTCATAGTGGAAGATCTGTTGACTTAGCTATTTTT…	NNAACATTATATTTTATTTTTGGAATTTGATCAGGAATAATTGGAACATCCTTAAGTATGCTCATTCGAGCAGAATTAGGAAACCCCGGCTCTTTAATTGGGGATGATCAAATCTATAATACTATTGTTACAGCCCATGCATTTATTATAATTTTTTTCATAGTCATACCAATTATAATTGGTGGATTTGGAAATTGACTTGTACCCTTAATATTAGGAGCTCCTGATATAGCTTTCCCTCGAATAAATAACATAAGATTTTGACTTTTACCTCCTTCTCTTACTCTTTTAATTTCAAGAAGAATTGTAGAAAATGGTGTAGGAACTGGTTGAACAGTTTACCCCCCCTTATCATCTAATATTGCTCATAGTGGAAGATCTGTTGACTTAGCTATTTTT…	NNNNNNNNNNNNNNNNNNNNNNNNNNNNNNNNNNNNNNNNNNNNNNNNNNNNNNNNNNNNNNNNNNNNNNNNNNNNNNNNNNNNNNNNNNNNNNNNNNNNNNNNNNNNNNNNNNNNNNNNNNNNNNNNNNNNNNNNNNNNNNNNNNNNNNNNNNNNNNNNNNNNNNNNNNNNNNNNNNNNNNNNNNNNNNNNNNNNNNNNNNNNNNNNNNNNNNNNNNNNNNNNNNNNNNNNNNNNNNNNNNNNNNNNNNNNNNNNNNNNNNNNNNNNNNNNNNNNNNNNNNNNNNNNNNNNNNNNNNNNNNNNNNNNNNNNNNNNNNNNNNNNNNNNNNNNNNNNNNNNNNNNNNNNNNNNNNNNNNNNNNNNNNNNNNNNNNNNNNNNNNNNNNNNNNNNNNNNNNN…	NNCACTTTATATTTTATTTTCGGAATTTGATCAGGAATATTAGGAACATCCCTAAGTCTCCTTATTCGAGCAGAATTAGGAAATCCTGGTTCTTTAATTGGAGATGATCAAATCTATAACACCATTGTTACAGCTCATGCATTTATTATAATTTTTTTTATAGTTATACCAATCATAATTGGAGGATTTGGAAACTGATTAGTACCTTTAATATTAGGAGCACCTGATATAGCTTTCCCCCGAATAAATAATATAAGATTTTGACTTTTACCACCTTCTCTTACTCTTTTAATTTCAAGAAGAATTGTAGAAAATGGTGCAGGAACTGGATGAACAGTTTATCCCCCCTTATCTTCTAATATTGCCCATAGTGGAAGATCAGTAGACTTAGCCATTTTT…	NNTACTTTATATTTTATTTTTGGAATTTGATCAGGAATAGTAGGGACATCTTTAAGTCTCCTTATCCGAGCAGAATTGGGAAACCCTGGCTCTTTAATTGGTGATGATCAAATTTATAATACTATTGTTACAGCTCATGCATTTATTATAATTTTTTTTATAGTTATACCAATTATGATTGGAGGATTTGGAAATTGATTAGTACCTTTAATATTAGGAGCACCTGATATAGCTTTCCCACGAATAAATAATATAAGATTTTGACTTTTACCACCTTCTCTTACTCTTTTAATCTCAAGAAGAATTGTAGAAAATGGTGCTGGAACTGGATGAACAGTTTACCCCCCCTTATCTTCCAATATTGCCCATAGTGGAAGATCTGTAGACTTAGCCATTTTT…	NNNNNNTTATATTTTATCTTTGGAATTTGATCAGGAATAGTAGGAACATCTTTAAGTCTTCTTATTCGAGCAGAATTAGGAAATCCTGGTTCCTTAATTGGCGATGATCAAATCTATAATACTATTGTTACAGCTCATGCATTTATTATAATTTTTTTTATAGTAATACCAATCATAATTGGAGGATTTGGAAATTGATTAGTACCTTTAATATTAGGGGCACCAGACATAGCTTTCCCTCGAATAAATAATATAAGGTTTTGACTTTTACCCCCCTCTCTTACTCTTTTAATCTCAAGAAGAATTGNNNNNNNNNNNNNNNNNNNNNNNNNNNNNNNNNNNNNNNNNNNNNNNNNNNNNNNNNNNNNNNNNNNNNNNNNNNNNNNNNNNNNNNNNNNN…	NNNNNNNNNNNNNNNNNNNNNNNNNNNNNNNNNNNNNNNNNNNNNNNNNNNNNNNNNNNNNNNNNNNNNNNNNNNNNNNNNNNNNNNNNNNNNNNNNNNNNNNNNNNNNNNNNNNNNNNNNNNNNNNNNNNNNNNNNNNNNNNNNNNNNNNNNNNNNNNNNNNNNNNNNNNNNNNNNNNNNNNNNNNNNNNNNNNNNNNNNNNNNNNNNNNNNNNNNNNNNNNNNNNNNNNNNNNNNNNNNNNNNNNNNNNNNTAAGATTTTGACTTTTNCCACCCTCTATTACTCTTTTAATTTCAAGAAGAATCGTAGAAAATGGAGTAGGAACTGGATGAACAGTTTACCCCCCACTATCATCTAATATTGCCCATAATGGAAGATCAGTAGACTTAGCTATTTTT…	NNAACTTTATATTTTATTTTAGGAATTTGATCAGGAATAGTAGGAACATCACTAAGTCTTCTTATTCGAGCAGAATTAGGAAATCCTGGTTCATTAATTGGTGATGATCAAATTTATAATACTATTGTTACAGCTCATGCATTTATCATAATTTTTTTTATAGTTATACCAATTATAATTGGAGGATTTGGAAACTGACTTGTACCTCTTATATTAGGAGCTCCTGATATGGCCTTTCCACGAATAAATAATATAAGATTTTGACTTTTACCCCCCTCTCTTACTCTTTTAATCTCAAGAAGAATTGTAGAAAATGGAGTAGGAACTGGATGAACAGTTTATCCCCCTTTATCTTCTAATATTGCTCATAGAGGAAGATCTGTAGACCTAGCTATTTTC…	NNAACATTATATTTTATTTTTGGAATTTGATCAGGAATAGTAGGGACATCCTTAAGTCTTCTTATTCGAGCAGAATTAGGTAATCCTGGCTCTCTAATCGATGATGATCAAATTTATAATACTATTGTTACAGCACATGCATTTATTATAATTTTTTTTATAGTTATACCAATCATAATTGGTGGATTTGGAAATTGACTCGTACCTTTAATATTAGGAGCCCCTGATATAGCTTTCCCTCGAATAAATAATATAAGATTTTGACTTTTACCCCCTTCTCTTACTCTTTTAATTTCAAGAAGAATTGTCGAAAATGGAGCTGGAACTGGATGAACAGTTTATCCCCCTTTATCATCTAATATTGCACATAGAGGAAGATCTGTTGATTTAACTATTTTT…	NNAACATTATATTTTATTTTTGGAATTTGATCAGGAATAGTAGGAACATCTTTAAGTCTTCTTATTCGAGCAGAATTAGGTAATCCTGGATCTCTAATTGGTGATGATCAAATTTATAACACTATTGTTACAGCACATGCATTTATTATAATTTTTTTTATAGTTATACCAATTATAATTGGCGGATTTGGAAATTGACTCGTACCTTTAATATTAGGAGCTCCTGATATAGCTTTCCCTCGAATAAATAATATAAGATTTTGACTTTTACCCCCTTCTCTTACTCTTTTAATTTCAAGAAGAATTGTTGAAAATGGAGCTGGAACTGGATGAACAGTTTATCCCCCCTTATCATCTAATATTGCACATAGAGGAAGATCTGTTGATTTAACTATTTTT…	NNNNNNNNNNNNNNNNNNNNNNNNNNNNNNNNNNNNNNNNNNNNNNNNNNNNNNNNNNNNNNNNNNNNNNNNNNNNNNNNNNNNNNNNNNNNNNNNNNNNNNNNNNNNNNNNNNNNNNNNNNNNNNNNNNNNNNNNNNNNNNNNNNNNNNNNNNNNNNNNNNNNNNNNNNNNNNNNNNNNNNNNNNNNNNNNNNNNNNNNNNNNNNNNNNNNNNNNNNNNNNNNNNNNNNNNNNNNNNNNNNNNNNNNNNNNNNNNNNNNNNNNNNNNNNNNNNNNNNNNNNNNNNNNNNNNNNNNNNNNNNNNNNNNNNNNNNNNNNNNNNNNNNNNNNNNNNNNNNNNNNNNNNNNNNNNNNNNNNNNNNNNNNNNNNNNNNNNNNNNNNNNNNNNNNNNNNNNNNN…	NNAACATTGTATTTTATTTTTGGAATTTGATCAGGAATAGTAGGAACATCTTTAAGTTTACTTATTCGAGCTGAATTAGGAAACCCTGGCTCTTTAATTGGTGACGATCAAATTTATAATACCATTGTTACTGCTCATGCATTTATTATAATTTTTTTTATAGTTATACCAATTATAATTGGAGGATTTGGAAATTGACTTGTACCATTAATATTAGGAGCTCCTGATATAGCTTTCCCCCGAATAAATAATATAAGATTCTGATTATTACCCCCCTCTCTTACCCTTTTAATTTCAAGAAGAATTGTAGAAAATGGAGCAGGAACTGGATGAACAGTCTACCCCCCCTTATCTTCTAATATTGCACATAGAGGAAGATCAGTAGATTTAGCTATTTTT…	NNAACATTATATTTTATTTTTGGAATTTGATCAGGAATAGTAGGAACATCCTTAAGTCTTTTAATTCGAGCAGAATTAGGTAATCCTGGCTCATTAATTGGTGATGATCAAATTTATAATACTATTGTTACAGCCCATGCATTTATTATAATTTTTTTTATAGTTATACCAATTATAATTGGAGGATTTGGAAATTGACTCGTACCTTTAATATTAGGAGCTCCTGATATAGCCTTTCCTCGAATAAATAATATAAGATTTTGACTTTTACCCCCTTCTCTTACCCTTTTAATTTCAAGAAGAATTGTAGAAAATGGTGTTGGAACTGGATGAACAGTTTATCCCCCTTTATCTTCTAATATTGCACATAGAGGAAGATCTGTTGACTTAGCTATTTTT…	NNNACACTATACTTTATTTTTGGAATTTGATCAGGAATAGTGGGAACATCATTAAGTCTTCTTATTCGAGCAGAATTAGGAAATCCAGGTTCTTTAATTGGTGATGATCAAATTTATAATACTATTGTTACAGCTCATGCATTTATTATAATTTTTTTTATAGTTATACCAATTATAATCGGAGGTTTTGGAAATTGACTTGTACCTTTAATATTAGGAGCACCTGATATAGCTTTTCCCCGAATAAATAATATAAGATTTTGATTATTACCCCCATCTCTTACTCTTTTAATTTCAAGAAGTATTGTAGAAAATGGAGCAGGAACTGGATGAACAGTATATCCTCCTTTATCCTCTAATATTGCTCATGGGGGAAGATCAGTAGATTTAGCTATTTTT…	NNNNNNNNNNNNNNNNNNNNNNNNNNNNNNNNNNNNNNNNNNNNNNNNNNNNNNNNNNNNNNNNNNNNNNNNNNNNNNNNNNNNNNNNNNNNNNNNNNNNNNNNNNNNNNNNNNNNNNNNNNNNNNNNNNNNNNNNNNNNNNNNNNNNNNNNNNNNNNNNNNNNNNNNNNNNNNNNNNNNNNNNNNNNNNNNNNNNNNNNNNNNNNNNNNNNNNNNNNNNNNNNNNNNNNNNNNNNNNNNNNNNNNNNNNNNNNNNNNNNNNNNNNNNNNNNNNNNNNNNNNNNNNNNNNNNNNNNNNNNNNNNNNNNNNNNNNNNNNNNNNNNNNNNNNNNNNNNNNNNNNNNNNNNNNNNNNNNNNNNNNNNNNNNNNNNNNNNNNNNNNNNNNNNNNNNNNNNNNN…	NNAACATTATATTTTATTTTTGGAATTTGATCAGGAATAATTGGAACATCTTTAAGTCTTTTAATTCGAGCAGAATTAGGAAATCCAGGTTCTTTAATTGGCAATGATCAAATCTATAATACAATTGTTACAGCTCATGCATTTATTATAATTTTTTTTATAGTAATACCTATTATAATTGGAGGATTTGGAAATTGACTTGTACCTTTAATATTAGGAGCTCCTGATATAGCTTTTCCTCGAATAAATAATATAAGATTTTGACTTTTACCTCCTTCTATTACTTTTTTAATTTCAAGAAGAATTGTAGAAAATGGTGCTGGTACTGGTTGAACAGTTTACCCCCCTTTATCAGCTAATATTGCCCATAGAGGAAGATCTGTTGATTTAGCTATTTTT…	NNTACATTATATTTTATTTTTGGAATTTGATCAGGAATAGTAGGAACATCTTTAAGTCTCCTTATTCGAACAGAATTAGGAAACTCTGGCTCTTTTATTGGAGATGATCAAATTTATAATACTATTGTTACAGCTCATGCATTTATTATAATTTTTTTCATAGTTATACCAATTATAATTGGAGGATTTGGAAATTGACTTGTTCCTTTAATATTAGGAGCTCCTGATATAGCTTTCCCCCGAATAAATAATATAAGATTTTGACTTTTACCCCCCTCTCTTACTCTTTTAATTTCAAGAAGAATTGTAGAAAACGGTGCTGGAACTGGATGAACAGTTTATCCCCCACTATCATCAAATATTGCACATAGAGGAAGATCTGTAGATTTAGCAATTTTT…	NNNNNNNNNNNNNNNNNNNNNNNNNNNNNNNNNNNNNNNNNNNNNNNNNNNNNNNNNNNNNNNNNNNNNNNNNNNNNNNNNNNNNNNNNNNNNNNNNNNNNNNNNNNNNNNNNNNNNNNNNNNNNNNNNNNNNNNNNNNNNNNNNNNNNNNNNNNNNNNNNNNNNNNNNNNNNNNNNNNNNNNNNNNNNNNNNNNNNNNNNNNNNNNNNNNNNNNNNNNNNNNNNNNNNNNNNNNNNNNNNNNNNNNNNNNNNNNNNNNNNNNNNNNNNNNNNNNNNNNNNNNNNNNNNNNNNNNNNNNNNNNNNNNNNNNNNNNNNNNNNNNNNNNNNNNNNNNNNNNNNNNNNNNNNNNNNNNNNNNNNNNNNNNNNNNNNNNNNNNNNNNNNNNNNNNNNNNNNNN…	NNNNNNNNNNNNNNNNNNNNNNNNNNNNNNNNNNNNNNNNNNNNNNNNNNNNNNNNNNNNNNNNNNNNNNNNNNNNNNNNNNNNNNNNNNNNNNNNNNNNNNNNNNNNNNNNNNNNNNNNNNNNNNNNNNNNNNNNNNNNNNNNNNNNNNNNNNNNNNNNNNNNNNNNNNNNNNNNNNNNNNNNNNNNNNNNNNNNNNNNNNNNNNNNNNNNNNNNNNNNNNNNNNNNNNNNNNNNNNNNNNNNNNNNNNNNNNNNNNNNNNNNNNNNNNNNNNNNNNNNNNNNNNNNNNNNNNNNNNNNNNNNNNNNNNNNNNNNNNNNNNNNNNNNNNNNNNNNNNNNNNNNNNNNNNNNNNNNNNNNNNNNNNNNNNNNNNNNNNNNNNNNNNNNNNNNNNNNNNN…	NNNNNNNNNNNNNNNNNNNNNNNNNNNNNNNNNNNNNNNNNNNNNNNNNNNNNNNNNNNNNNNNNNNNNNNNNNNNNNNNNNNNNNNNNNNNNNNNNNNNNNNNNNNNNNNNNNNNNNNNNNNNNNNNNNNNNNNNNNNNNNNNNNNNNNNNNNNNNNNNNNNNNNNNNNNNNNNNNNNNNNNNNNNNNNNNNNNNNNNNNNNNNNNNNNNNNNNNNNNNNNNNNNNNNNNNNNNNNNNNNNNNNNNNNNNNNNNNNNNNNNNNNNNNNNNNNNNNNNNNNNNNNNNNNNNNNNNNNNNNNNNNNNNNNNNNNNNNNNNNNNNNNNNNNNNNNNNNNNNNNNNNNNNNNNNNNNNNNNNNNNNNNNNNNNNNNNNNNNNNNNNNNNNNNNNNNNNNNNN…	NNAACATTATATTTTATTTTCGGAATTTGATCAGGAATAGTAGGAACATCACTAAGTCTTCTTATCCGAGCAGAATTAGGTAATCCTGGTTCTTTAATTGGAGATGATCAAATTTATAATACCATTGTTACAGCTCATGCATTTATTATAATTTTTTTTATAGTTATACCAATTATAATTGGAGGATTTGGAAATTGACTTGTACCATTAATATTAGGAGCCCCTGATATAGCTTTCCCCCGAATAAATAATATAAGATTTTGATTACTACCCCCCTCTCTTACTCTTTTAATTTCAAGAAGAATTGTAGAAAATGGAGCAGGAACTGGATGAACAGTATATCCACCTTTATCTTCTAATATTGCTCATAGAGGAAGATCAGTAGATCTTACCATTTTT…	NGAACATTATATTTTATTTTCGGAATTTGAGCAGGAATAGTAGGAACTTCTTTAAGTCTTCTTATTCGAGCAGAATTAGGTAACCCTGGTTCACTAATTGGAGATGATCAAATTTATAATACAATTGTTACAGCTCATGCTTTCATTATAATTTTTTTTATAGTCATACCAATTATAATTGGAGGATTTGGAAATTGACTTGTACCATTAATATTAGGAGCACCAGATATAGCTTTCCCTCGAATAAATAATATAAGATTTTGACTTTTACCCCCTTCTTTAACTCTTTTAATTTCAAGAAGTATTGTCGAAAATGGTGCAGGAACTGGATGAACAGTTTACCCCCCTTTATCTTCTAACATCGCTCATAGAGGTAGATCAGTAGATTTAGCTATTTTT…	NNAACATTATACTTTATTTTTGGAATTTGAGCAGGAATAGTAGGAACTTCTTTAAGACTTCTCATTCGAGCAGAATTAGGAAATCCTGGTTCATTAATTGGAGATGATCAAATTTATAACACAATTGTTACAGCACATGCTTTCATTATAATTTTTTTTATAGTTATACCAATTATAATTGGAGGATTTGGGAACTGATTAGTACCTCTAATATTAGGAGCCCCTGACATAGCTTTCCCCCGAATAAACAACATAAGATTCTGACTTCTTCCACCTTCATTAACTCTTTTAATTTCTAGAAGCATTGTCGAAAACGGAGCAGGAACTGGTTGAACAGTTTACCCCCCCTTATCTTCTAATATTGCACATGGGGGAAGATCTGTTGATTTAGCTATTTTT…	NNNNNNNNNNNNNNNNNNNNNNNNNNNNNNNNNNNNNNNNNNNNNNNNNNNNNNNNNNNNNNNNNNNNNNNNNNNNNNNNNNNNNNNNNNNNNNNNNNNNNNNNNNNNNNNNNNNNNNNNNNNNNNNNNNNNNNNNNNNNNNNNNNNNNNNNNNNNNNNNNNNNNNNNNNNNNNNNNNNNNNNNNNNNNNNNNNNNNNNNNNNNNNNNNNNNNNNNNNNNNNNNNNNNNNNNNNNNNNNNNNNNNNNNNNNNNNNNNNNNNNNNNNNNNNNNNNNNNNNNNNNNNNNNNNNNNNNNNNNNNNNNNNNNNNNNNNNNNNNNNNNNNNNNNNNNNNNNNNNNNNNNNNNNNNNNNNNNNNNNNNNNNNNNNNNNNNNNNNNNNNNNNNNNNNNNNNNNNNN…	NNNNNNNNNNNNNNNNNNNNNNNNNNNNNNNNNNNNNNNNNNNNNNNNNNNNNNNNNNNNNNNNNNNNNNNNNNNNNNNNNNNNNNNNNNNNNNNNNNNNNNNNNNNNNNNNNNNNNNNNNNNNNNNNNNNNNNNNNNNNNNNNNNNNNNNNNNNNNNNNNNNNNNNNNNNNNNNNNNNNNNNNNNNNNNNNNNNNNNNNNNNNNNNNNNNNNNNNNNNNNNNNNNNNNNNNNNNNNNNNNNNNNNNNNNNNNNNNNNNNNNNNNNNNNNNNNNNNNNNNNNNNNNNNNNNNNNNNNNNNNNNNNNNNNNNNNNNNNNNNNNNNNNNNNNNNNNNNNNNNNNNNNNNNNNNNNNNNNNNNNNNNNNNNNNNNNNNNNNNNNNNNNNNNNNNNNNNNNNN…	NNNNNNNNNNNNNNNNNNNNNNNNNNNNNNNNNNNNNNNNNNNNNNNNNNNNNNNNNNNNNNNNNNNNNNNNNNNNNNNNNNNNNNNNNNNNNNNNNNNNNNNNNNNNNNNNNNNNNNNNNNNNNNNNNNNNNNNNNNNNNNNNNNNNNNNNNNNNNNNNNNNNNNNNNNNNNNNNNNNNNNNNNNNNNNNNNNNNNNNNNNNNNNNNNNNNNNNNNNNNNNNNNNNNNNNNNNNNNNNNNNNNNNNNNNNNNNNNNNNNNNNNNNNNNNNNNNNNNNNNNNNNNNNNNNNNNNNNNNNNNNNNNNNNNNNNNNNNNNNNNGGCACAGGTTGAACAGTTTACCCCCCTTTATCTTCTAATATTGCTCATAGAGGAAGATCAGTAGACTTAGCTATTTTC…	GGAACATTATATTTTATTTTTGGAATTTGAGCAGGTATAGTAGGAACATCATTAAGTCTCTTAATTCGAGCAGAATTAGGAAACCCCGGATCTTTAATTGGAGATGATCAAATTTATAATACAATTGTTACAGCTCATGCTTTCATTATAATTTTTTTTATAGTTATACCAATTATAATCGGAGGATTTGGAAATTGACTTGTTCCTTTAATATTAGGAGCTCCTGATATAGCTTTTCCTCGAATAAATAATATAAGATTTTGACTTTTACCCCCCTCCCTTACTCTTTTAATCTCTAGAAGAATTGTAGAAAATGGTGCAGGCACAGGTTGAACAGTTTACCCTCCCTTATCTTCTAATATTGCTCATGGAGGTAGATCAGTAGATTTAGCTATTTTT…	GGAACATTATATTTTATTTTTGGAATTTGAGCAGGTATAGTAGGAACATCACTAAGTCTTTTAATTCGAGCAGAATTAGGAAATCCTGGATCTTTAATTGGAGATGATCAAATTTATAATACAATTGTTACAGCTCATGCTTTTATTATAATTTTTTTTATAGTTATACCTATTATAATTGGTGGATTTGGAAATTGACTTGTTCCTTTAATATTAGGAGCTCCTGATATAGCTTTTCCTCGAATAAATAATATAAGATTTTGACTTTTACCCCCCTCTCTCACTCTTTTAGTTTCCAGAAGAATTGTAGAAAATGGTGCAGGAACAGGTTGAACAGTTTACCCCCCCTTATCTTCTAATATTGCTCATGGAGGTAGATCAGTAGATTTAGCTATTTTT…
[truncated: 8 more columns]
